# Supplementary material for: Phylogeny of Dictyoptera: Dating the Origin of Cockroaches, Praying Mantises and Termites with Molecular Data and Controlled Fossil Evidence
Source: PLoS One. 2015 Jul 22;10(7):e0130127. doi: 10.1371/journal.pone.0130127 (PMC4511787; doi:10.1371/journal.pone.0130127)
Supplement: S1 Dataset — Alignment of the six molecular markers for the 793 species in nexus format. (NEX) [file pone.0130127.s001.nex]

#NEXUS
[Written by SequenceMatrix 1.7.7-dev4 on Thu Mar 21 16:15:49 CET 2013]

BEGIN DATA;
	DIMENSIONS NTAX=793 NCHAR=10342;
	FORMAT DATATYPE=DNA GAP=- MISSING=? ;
MATRIX
'Ephemera orientalis' AAACTAGGATTAGATACCC---TACTAT--ACTAAT-TGT-------------T-A-----T--TTAATA-------A-GGCTTGAGTAGTAA--TAG-T-T-AT--GT--TCTTAAAACTCAAAGAATTT-GGCGG-TGTT-TTAG-TCTTATCAGAGGAATTTGCCCC--GTAATCGATA-ATCCACG-TT-TTA-CTTT-ACTT--A-------ATT-TGGTT-AAC--------------AGCTTGTATACCGCCGT------C------A--------TCAGG---GTATATT-AGGAGA-T----------TATGCTCA--AGG-----ATTAT----AATT-ATAA-AA----------TATGTCAGGTCAAGGTGCAG-------------------T------------------TGATA-----AT-T-----A------AG---------------A----GGA----GGTGAATTACAA----TATAA-AC--ATA------T-AT--T----------------------------A-TGGAT-T-----------------------T-A-----AAAT--TGA--------AA----GATTT-TAATA-AAGGAGGATTTGGG-TGTAA-T-----AA-AA-----TATAGAT-AAATTTTAT-G-A---T---------ATAAAGCTCTA-AAACATGCACACATCG-CCCGTCGCTCTC??CGCCTGTTTATCAAAAACATCGT--CT-TT-T----GTGT---------ATATAG------AAGATATA-ACCTGCCCACT-G------AA-GAAGG---------TTGAAG-GGCCGCGG-TA-TTGTGACCGTGCAAAGGTAGCATAATCATTAGTCT-TCTAATTAAAGGC-TGGCATGAATGGTTGGACGAGGTAAAA-GCTGT--CTC--------------A---TT--TAAGAT-ATT------------TATAATTTAACTTTTTA--GTGAAAAGGC-TAAAATGAAGTTGTAGGACGAGAAGACCCTATAGAGCT--T-A----ATA------------------------ATG-T----AAT------TAA--TATG-AAAT-------TTA--GTAA------------AGGTT-T-T--AT--TAT--TAATAA-A---GT------------------------------TATTTTGTTGGGGTGA---CAGGA---A----AAT----AA--GT--AAACT-TTTCTA--------T----A-AAA------GTGAC--A-------CTAATGA-GTG----A--AAA--TATGATCC--ATT-----------------ATTA---ATGAT-TATAAGATCAAGTTACC-TTAGGGATAACAGCGTAATCCTTTTTGAGAGTTCTTATCGACAAA-AGGGTTTGCGACCTCGATGTTGGACTAAGA-AAATATT---T-GGGTGTAGATGTTC------AA--ATGTTAGGTCTGTTCGACCTTTAAATT-CTTACATGATCTGAGTTCAGACCGGTGT?????????????????????????????????????????????????????????????????????????????????????????????????????????????????????????????????????????????????????????????????????????????????????????????????????????????????????????????????????????????????????????????????????????????????????????????????????????????????????????????????????????????????????????????????????????????????????????????????????????????????????????????????????????????????????????????????????????????????????????????????????????????????????????????????????????????????????????????????????????????????????????????????????????????????????????????????????????????????????????????????????????????????????????????????????????????????????????????????????????????????????????????????????????????????????????????????????????????????????????????????????????????????????????????????????????????????????????????????????????????????????????????????????????????????????????????????????????????????????????????????????????????????????????????????????????????????????????????????????????????????????????????????????????????????????????????????????????????????????????????????????????????????????????????????????????????????????????????????????????????????????????????????????????????????????????????????????????????????????????????????????????????????????????????????????????????????????????????????????????????????????????????????????????????????????????????????????????????????????????????????????????????????????????????????????????????????????????????????????????????????????????????????????????????????????????????????????????????????????????????????????????????????????????????????????????????????????????????????????????????????????????????????????????????????????????????????????????????????????????????????????????????????????????????????????????????????????????????????????????????????????????????????????????????????????????????????????????????????????????????????????????????????????????????????????????????????????????????????????????????????????????????????????????????????????????????????????????????????????????????????????????????????????????????????????????????????????????????????????????????????????????????????????????????????????????????????????????????????????????????????????????????????????????????????????????????????????????????????????????????????????????????????????????????????????????????????????????????????????????????????????????????????????????????????????????????????????????????????????????????????????????????????????????????????????????????????????????????????????????????????????????????????????????????????????????????????????????????????????????????????????????????????????????????????????????????????????????????????????????????????????????????????????????????????????????????????????????????????????????????????????????????????????????????????????????????????????????????????????????????????????????????????????????????????????????????????????????????????????????????????????????????????????????????????????????????????????????????????????????????????????????????????????????????????????????????????????????????????????????????????????????????????????????????????????????????????????????????????????????????????????????????????????????????????????????????????????????????????????????????????????????????????????????????????????????????????????????????????????????????????????????????????????????????????????????????????????????????????????????????????????????????????????????????????????????????????????????????????????????????????????????????????????????????????????????????????????????????????????????????????????????????????????????????????????????????????????????????????????????????????????????????????????????????????????????????????????????????????????????????????????????????????????????????????????????????????????????????????????????????????????????????????????????????????????????????????????????????????????????????????????????????????????????????????????????????????????????????????????????????????????????????????????????????????????????????????????????????????????????????????????????????????????????????????????????????????????????????????????????????????????????????????????????????????????????????????????????????????????????????????????????????????????????????????????????????????????????????????????????????????????????????????????????????????????????????????????????????????????????????????????????????????????????????????????????????????????????????????????????????????????????????????????????????????????????????????????????????????????????????????????????????????????????????????????????????????????????????????????????????????????????????????????????????????????????????????????????????????????????????????????????????????????????????????????????????????????????????????????????????????????????????????????????????????????????????????????????????????????????????????????????????????????????????????????????????????????????????????????????????????????????????????????????????????????????????????????????????????????????????????????????????????????????????????????????????????????????????????????????????????????????????????????????????????????????????????????????????????????????????????????????????????????????????????????????????????????????????????????????????????????????????????????????????????????????????????????????????????????????????????????????????????????????????????????????????????????????????????????????????????????????????????????????????????????????????????????????????????????????????????????????????????????????????????????????????????????????????????????????????????????????????????????????????????????????????????????????????????????????????????????????????????????????????????????????????????????????????????????????????????????????????????????????????????????????????????????????????????????????????????????????????????????????????????????????????????????????????????????????????????????????????????????????????????????????????????????????????????????????????????????????????????????????????????????????????????????????????????????????????????????????????????????????????????????????????????????????????????????????????????????????????????????????????????????????????????????????????????????????????????????????????????????????????????????????????????????????????????????????????????????????????????????????????????????????????????????????????????????????????????????????????????????????????????????????????????????????????????????????????????????????????????????????????????????????????????????????????ATGGCAACATGAGCTAGTTTAGGATTTCAAGATAGTAATTCACCCTTAATAGAACAACTTACATTCTTCCATGACCACACGCTTCTTATTTTAGTAATAATTACAACTTTAGTAGGATACTTAATATTTATACTATTCTTTAATAACTACACAAACCGATTCCTATTAGAAGGCCAAACAATTGAAATTATCTGAACGATTCTACCCGCAATCACCTTGATTTTTATTGCTCTACCTTCTTTACGTCTACTTTACTTACTAGATGAA---GTTAGAGATCCCTCCCTCACTCTTAAAACTATTGGGCACCAATGATATTGAAGATATGAATATTCAGATTTTCTACAA---GTAGAATTTGATTCTTATATAATCCCTTCAACAGAATTAGAGTTAGGAAATTTCCGACTTCTAGAAGTAGATAACCACGCAGTATTACCCATAAATACTCAAATCCGAGTACTTATTACAGCAGCAGATGTTTTACATTCATGAGCAGTTCCTAGCTTAGGTGTTAAGGTAGATGCTACTCCAGGACGATTAAATCAAACTAGCTTCCTTATAAATCGTCCTGGGCTGTTCTATGGTCAATGTTCTGAAATTTGTGGTGCTAATCACAGTTTTATACCTATTGTAATTGAAAGCACCCCAACAAATACATTTATTTCATGAATTTC???CCGCGACAATGATTATATTCAACAAACCATAAGGACATTGGAACCCTTTATTTTATCTTCGGAGCTTGATCAGGAATAATTGGTACATCATTAAGTTTATTAATTCGTGCTGAATTAGGACAACCAGGTTCTTTAATTGGAGATGACCAAATTTATAATGTTATTGTAACTGCTCACGCATTTATTATAATTTTCTTCATAGTAATGCCTATTATAATTGGTGGGTTTGGAAATTGATTAGTACCTTTAATACTAGGAGCCCCTGATATAGCATTCCCTCGAATAAATAATATAAGATTCTGATTATTACCTCCTGCCTTAACCCTTCTTTTAGCTAGTAGAATAGTAGAAAGAGGTGCAGGAACAGGTTGAACTGTTTACCCTCCTCTAGCCGCAGGAATCGCTCATGCAGGCGCTTCAGTTGATTTAGCAATTTTCTCCCTACATCTAGCTGGAGTATCCTCAATCCTTGGAGCCGTAAATTTTATTACTACAACTATTAATATACGTACAAGAGGAATAACTATAGACCGTATTCCTTTATTTGTTTGATCAGTAGTAATTACTGCAGTCTTACTTCTTCTTTCCCTACCAGTTCTAGCAGGAGCAATTACTATATTATTAACAGACCGTAATTTAAATACTTCTTTCTTTGACCCAGCAGGAGGAGGAGACCCCATCCTATACCAACACTTATTTTGATTCTTTGGGCACCCTGAAGTTTATATTCTCATTTTACCAGGATTTGGTATAATTTCCCATATTATTAGTCAAGAAAGAGGTAAAAAGGAAGCCTTTGGTTCTTTAGGAATAATCTACGCTATACTTGCAATTGGTCTTTTAGGATTTGTTGTATGAGCCCATCATATATTTACTGTAGGTATAGACGTTGATACTCGAGCTTATTTTACCGCAGCTACTATAATTATTGCTGTGCCTACCGGAATTAAAATTTTTAGATGACTAGCTACACTTCATGGGACTCAATTAACATATAGGCCATCCCTTCTCTGGGCTTTAGGGTTTGTATTTTTATTTACAATTGGAGGTTTAACCGGAGTAGTATTAGCTAATTCATCTATTGATATTGTACTACACGATACATATTATGTAGTAGCTCATTTCCATTATGTATTATCTATAGGAGCCGTGTTTGCTATTATAGGAGGTTTAGTTCATTGATTCCCTTTATTCACTGGCCTTTCTCTAAACCCTCAATGATTAAAAATACATTTTGCTATTATATTCATCGGTGTTAATTTAACTTTCTTCCCACAACACTTTTTAGGATTAAGAGGAATACCCCGACGTTATTCTGACTACCCAGATGCTTACGCAGCCTGAAATGTAGTTTCTTCAGTTGGATCAACAATTTCTTTTGTAGGTGTTCTTTTCTTAGTTTTCATTGTTTGGGAAGCTTTTGTTAGACACCGACAAGTAGCTTTCCCTCTTCAAATAACTTCTTCTGTTGAATGATTTCATAGCTTACCTCCTGCTGAACATAGCTATGCTGAATTACCAACACTACTAAATT?????????????? [10342 bp]
'Acanthops falcataria MN112' ????????ATTAGATACCC---TATTAT--TTTTAA-TGTAAAT-----------------A--TG---A-------A-AGCTAGAGTAATAA--TAG-A-T-AT--GA--TCTTAAAACTTAAAGAATTT-GGCGG-TATT-ATAAGTCTATTTAGAGGAATCTGTTAT--GTAATCGATA-GTCCACG-TT-GAA-CCTT-ACTT--A-----T-A-T-A-----AAT-------AT-------CTTGTATATCGCTGT------T------G--------TGATT---ATATTTT-TAGG---T--TAT-A----ATCAGGT--AAA-----ATCAA------------A-ATTT------GTTTTTTCAAGTCATGGTGCAGTA-------------A-A-T--------------------ATA--------T-----A------AG--A-TA------AA-T-----------AATGGATTACAA----T---A-AG--TTC------T-AT--T--------TA-------------A----A-CGGAT-T---------AG-G-A-----T--T-G--A--AA-T--AAT--------TG-------AA---TTG-AAGGTGGATTTAAT-AGTAA-T-----TT-TA-----TGAAGAT-TATTAAATT-G-A---T-----TA---AG--GCTCTA-TAATATGTACACATCG-CCCG?????????TCGCCTGTTTATCAAAAACATGGT--TT-CT-T----G-----TCA----AGATAA------GAGATTTA-ACCTGCCCACT-G-------A-TT-A---------ATTAAAT-GGCCGCAG-TA-ATTTGACTGTGCGAAGGTAGCATAATCATTAGTTT-TTTAATTGGAAGC-TAGAATGAATGGTTGGACGAGGTAAAT-ACTGT--TTT--------------A---TA--AAA-AT----G------TATA-TTGAATTTGTAGATTAA--GTAAAAAGAC-TTAAATATATTTAAGGGACGAGAAGACCCTATAGAGTT--T-A----ATA-----------------------AATA-A----ATT---TT-TAA---TTG-AG---------TT------TATA-------AGAAATT-T-T---T--GAT--T-ATA--G---GG-------G-------TAT--T---------TATTTTATTGGGGAGA---TAAAA---A----AAT----AA--TA-AAAACT-TTTTTT--------T----A-TTT------TAAAT--T-TGT---ATAATTA-ATT----T----A---TTGATCC--A-T--A------A-------A-TA---GTGAT-AATAAGATAAAATTACC-TTAGGGATAACAGCATAATTTTCTTTGAAAGTTCATATTGAAAAG-AGAGATTATGACCTCGATGTTGGATTAAGA-TAAAATT---T-GGGTGTAGATGTTC------AA--AAATTAGGTCTGTTCGACCTTTAAAAT-CTTACATGATCTGAGTTCAAACCGGAGA?????????????????????????????????????????????????????????????????TCATTAAATCAGTTATGGTTCCTTAGATGG--TGCACA--GT----TACTTGGATAACTGTGGTAATTCTAGAGCTAATAC--ATGC-AACTC-GGTCCCG--ACCGGCGACGG-AAG---GGACGCTTTTATTAGA--TCAAAACCAAT-CG--------------------GTC---------TT--C----GG------------------------GCCG-TTTGCCTTGGTGACTCTGAATAAA-TTGTG-GCAGATCGCACGGCCTCC-GAGCCGGCGACGCATCTTTCAAATGTCTGCCTTATCAACTGTCGATGGTAGGTTCTGCGCCTACCATGGTTGTAACGGGTAACGGGGAATCAGGGTTCGATTCCGGAGAGGGAGCCTGAGAAACGGCTACCACATCCAAGGAAGGCAGCAGGCGCGCAAATTACCCACTCCCGGCACGGGGAGGTAGTGACGAAAAATAACGATACGGGACTCA--TCCGAGGCCCCGTAATCGGAATGAGTACACTTTAAAT-CCTTTAACGAGTATCCATTGGAGGGCAAGTCTGGTGCCAGC-AGCCGCGGTAATTCCAGCTCCAATAGCGTATATTAAAGTTGTTGCGGTTAAAAAGCTCGTAGTCGGACTTGTG-TCCCACGCTGCCGGTTCACCG-CCC-GTCGGTGT---CTAACTG-GCATG-CACGTGC-GGACGTCCTG-CCGG-TGG---------CC-----------------C-----------GAG-----CCG------------------G---------CGC----------------------GG---------------------------------------------------GT-------------------------------------------------------------------------CTC--GC------------------------------------------------------------------------------------------------------------------------------------------------------------------------------------------A----------------------------------------------CCCGT-CG----------------------------TC------CGGG--------------G--AAGG-----------------------CCTA-T---CA--TACCCGTCGC-GGTGCTCTTAACCGAGTGTCTCGATGGGCCGGCACGTTTACTTTGAACAAATTAGAGTGCTTAAAGCAGGC-AGC-ATCCGCC--TGAATACCGAGTGCATGGAATAATGGAATAGGACCTCGGTTCTAT-TT-TGTTGGT-TTTCGGAATCCCCGAGGTAATGATCAATAGGGAC-AGACGGGGGCATTCGTATTGCGACGTTAGAGGTG-AAATTCTTGGATCGTCGCAAGACGGACCGAAGCGAAAGCATTTGCCAAGAATGTTTTCTCTGATCAAGAACG-AAAGTTAGAGGTTCGAAGGCGATCAGATACCGCCCTAGTTCTAACCATAAACGATGCCAGCCAGCAATCCGCCGAAGTTCCTCCGATGACTCGGCGGGCGG-CTT---CCGGGAAACC-AAAGCTTTTGGGTTCCGGGGGAAGTATGGTTGCAAAGCTGAAACTTAAAGGAATTGACGGAAGGGCACCACCAGGAGTGGAGCCTGCGGCTTAATTTGACTCAACACGGGAAACCTCACCAGGCCCGGACACCGGGAGGATTGACAGATTGAGAGCTC-TTTCTTGATTCGGTGGGTGGTGGTGCATGGCCGTTCTTAGTTGGTGGAGCGATTTGTCTGGTTAA-TTCCGATAACGAACGAGACTCTAGCCTGCTAACTAGTCG-C----------------------------------------------------------------------------------------------------------------TTCCGGTATC--C--TTGT-------GCTACCGGCGACTC-CTGA---TCTTCTTAGAGGGACAGGCGGCTTCTAGCCGCACGAGATTGAGCAATAACAGGTCTGTGATGCCCTTAGATGTTCTGGGCCGCACGCGCGCTACACTGAAGGAATCAGC--GTGT-CCTCCC-TGGCCGAAAGGTCCGGGTAACCCGCTGAACCTCCTTCGTGCTAGGGATTGGGGCTTGCAATTGTTCCCCATGAACGAGGAATTCCCAGTAA-GCGCGAGTCA-TAAGCTCGCGTTGATTACGTCCCTGCCCTTTGTACACACCGCCCGTCGCTACTACCGATTGAATGATTTAGTGAGGTCTTCGGACCGGTGGGCGAGG----G-GGCTC-GCC------TCCTCGATTCC-ACC--GGGAAGATGCCCAAACTTGATCATT?????????????????????????????????????????????????????????????????????????????????????????????????????????????????????TAGCGGCGAGCGAACAGGGAGGA-GCCCAGCACGGAATCCCG-CGCT--TGAAACAT-AGCGCTG-GGAAATGTCGTGTGAGGGACGCT-CCG--CA------ACCCGAAGT-TCG----T--CGGCGAGTTC-AAGTCTCC-CTTGAACGGGGCCACA-GCCCGCAGAGGGTGCCAGGCCCGTA--G-CGACCG--TT-GA----CGT-ACTC-GGGG---GGAGCCGTCCTCAGAGTCGTGTTCCTTGAGAGTGGAGCACTAAGTGGGTGGTAAACTCCATTTAAGGCTAAATATGACCACGAGACCGATAGCGAACAAGTACCGTGAGGGAAAGTTGAAAAGAACTTTGAAGAGAGAGTTCAATAGTACGTGAAACCGTTCAGGGGT-AAACGGGAGGGATCCGAAAG---GTCG-AACGGG---GAGACTCA--A-TCCTG-T------------------CCGC-----------T----CGC--CGACG-------CCCGATCC--GCG-----TCTC-CGGAT--GTC-GATGGC-CGCC-------GGCCGCT-C----CG-CAAGGTG----C--G-TG--CC-GCG-TTAGG----TCG-T-CGGTAC--------CGG----CCGGTT--GGG-----------------------CTTGCTTGGCGG-----------CGGCGG---GCTGCAC---------------TTC---TC--CCCCGC--TA-GG-ACGTCGCGACCCGTTGGA-TAC------------------GGGGTCT--CA-------------GG--C-C-CGGGA---T-------------GGA-------GCCCGA--G----GG-----------CACC---GCC---GAG-----G-AA----------TC-TCGGGTT-CAC------GGCGCCC------CGGA----CA--CCCGG-----C-----TGCCCGGCCC-C-AG------------TCCGGCGG--T----AGGA----ACAGAG-----GA-GATG--GCCCG---------------CTC------------------------------------------------------------------------TCGCGA--------G---------------CGTTC---GGCCCGGT-GG-------GCAAGCT---------------------------CCGCGGG----------------------------------------TAGT-GC--------------GG------TGCGA--------TGCAGC-GT-CACGC---------AGCA-TCC--CCGCCTC---------CCAC--GGGCT----GCT-GG---CC---T--------------CCG-G----AGT-CC--------------------T--CGA-AC----AGCTTT------GGCCCTT----------------------CTCCC---------GTCCGCGGCG--CTATTGCTT-CGGAT-GCCTT-------CCC-GACCCGTCTTGAAACACGGACCAAGGAGTCTAACATGTGCGCGAGCC-ACTGGG-A-ATCG---CTAA---AGCC--AGAGGCGAAATGAAAG---TGG-----------------G-GC------------------------G-----------------G---------------C---C----TC------------------GT-------------------------------GCC--GC-C----------------AA-----------------GGGAGGACAG----C-A----------AC---------CC---TT---CGC------------------GGG-----------A-A--------------------------------GCT---------CGCACTCCCGGGGCGC--------CCCGGC--TT---------CG-------GCC--GTGG-GC---------------GCA-CTCCGAGC-GTACACGTTGGGACCCGAAAGATGGTGAACTATGCCTGGTCAGGA-CGAAGT-CAGGGGAAACCCTGATGGAGGTCCGCAGCGATTCTGA-CGTGCAAATCGATCGTCAGAGCTGGGTATAGGGGCGAAAGACTAATCGAACCATCTAGTAGCTGGTTCCCTCCGAAGTTTCCCTCAGGATAGCTGGC-----------------------GCCC-----G----------CTTGG---------------A-AC--GG-GAC---GAGTCTCATCCGGT-AAAGCGAATGATTAGAGGCCTTGGGGCCGAAACGACCTCAACCTATTCTCAAACTTTAAATGGGTGAGAACT-----CCGGCTT-------------GCTC----GA--------T------T-----------GAAG--C------------------------CG----------C-------G-------------AG---------------------------------------------------AC----------------------------------G------GATC-A-GGGT---GCCAAGTGGGCCATTTTTGGTAAGCAGAACTGGCGCTGTGGGATGAACCAAACGCCGGGTTAAGGCGCCTAAACCGGAGCTCATGGGAGACCATGAAA-GGCGTTGGTTGCTTAAGACAGCAGGACGGTGGCCATGGAAGTCGGAAGCCGCTAAGGAGTGTGTAACAACTCACCTGCCGAAGCAACTAGCCCTGAAAATGGATGGCGCTAAAGCTCCGTGCCTATACCCGGCCGCCGG---AAGGCA-----------------------------TTGGCG---------------CGAGG-T---GCTCCCTTTCGGG--------------GGGGTT-CCGAGCGCGC------GAAGCCCCGGCGAGTAGGAGGG-CGCGGCGGTGAGCGCGGAAGGGTCTGGGCGCGAGCCTGCCTGGAGCCGCCGCCGGTGCAGA-TCTTGGTGGTAGTAGCAAATACTCAAGCGAGGGCCTTGAGGGCTG-ATGTGGAGAAGGGTTTCGTGTGAACAGCCGTTGCACACGAGTCAGTCGATCCTAAG-CCCTAGGAGAAA-TCCGATGTCGATGCGGGGGGGCTA-------AAGATAAATAAAGT-TC---CCCCTCGAT--GG---------------------------------GCGAAAGGGAATCCGGTTCCTATTCCGGAACCCGGCAGCG---GAACCGAA------------------------------------TCT--ACGGG-CCCTCAT------------------------------------------CAGAGAAGCT-------------------------------------------------------------------------------------------------------CGTCGGGGTAACCCAAAGGGACCCGGAGACGCCGTCGGGAGACCCGGGCAGAGTTTTCTGTTCTGCATAAGCGTTCGAGTTCCCTGGAATCCTCTAGCAGGGAGATAGGGTTTGGAACGCG-AAGAGCACCGCAGTTGCGGCGGTGTCCGGGTCGTCCCCTCGGACCTTGAAAATCCGGGAGAGGGTCACGCGGAGGTGTCGCGCCGGCTCGTACCCATATCCGCAGCAGGTCTCCAAG????????????????????????????????????????????????????????GATAGATCTTCCCCTCTAATAGAACAACTATTATATTTTCATGATCATACAATATTCATCATTATTATAATTCTAATACTAGTTGGATATTTAATATTATTTTTAATAATTAATAAATTTACAGACCGATTTACAATAGATGGTCAATCCCTTGAAATTCTTTGAACTATTTTACCTGCAATTGTATTAATTTTTATTGCCTTACCTTCTTTACGAATTCTTTATTTAATTGATGAA---ACATCTAATCCCACTTTATCTTTAAAAACTATTGGACATCAATGATATTGAAGCTATGAATATTCAGATATCCAAAAT---ATTGAATTTGACGCTTATATAATTCCTACAAATGAATTACACCCTTTTAATATTCGACTTATAGAAGTTGATAATCGCACAATTATTCCAATAAATACATTAACACGACTACTAATTACATCAGAAGATGTCCTTCACTCATGAACTATTCCAAGTATTGGAATTAAAGCTGATGCCACACCAGGACGAATTAATCAAGTAACATTTTGATTTAATCGTCCTGGTATTTTCTATGGTCAATGTTCAGAAATTTGTGGTGCAAATCATAGTTTTATACCTATCACAATTGAAAGAATATCAATTAATGATTTTATTAACTGA?????????????????????????????????????????????????????????????????????????????????????????????????????????????????CGAATAGAATTAGGTCAACCTGGTTCATTAATTGGTGATGATCAAATTTATAATGTTATTGTTACGGCTCATGCATTTATTATAATTTTTTTCATAGTTATACCAATTATAATTGGAGGATTTGGAAATTGATTAATTCCATTAATACTGGGATCACCTGATATAGCATTTCCACGTATAAATAATATAAGTTTTTGATTACTTCCACCATCAATTATCCTTCTTATTATTGGAAGAATTGTAGAAAATGGAGCTGGTACAGGATGAACAGTTTATCCCCCTTTAGCAAGAAGAATAGCTCATGCAGGTCCTGCAGTAGATTTAACAATCTTTTCTCTTCATTTGGCAGGAATATCAAGAATTATAGGAGCAGTAAACTTTATTTCCACTATATTCAATATAAAATCATTTTATATAAACCAAAAACAAGTACCTTTATTTGTTTGATCTGTTGGAATTACAGCACTCCTCTTATTACTTTCTCTACCAGTTTTAGCTGGTGCAATTACTATATTACTTACTGATCGAAATCTAAATACATCATTCTTTGATCCTGCTGGTGGAGGTGATCCTATTTTATATCAACATTTATTTTGATTTTTTGGTCATCCTGAAGTTTATATTCTAATTCTACCTGGATTTGGTATAATTTCTCATGTTATTGCCCATGAAAGAGGAAAAAAAGAAACATTTGGTAATTATGGAATAATTTGAGCTATATGTGCCATTGGCTTTTTAGGATTTGTAGTTTGAGCTCATCACATATTTACTGTTGGAATAGATGTTGATACACGAGCTTATTTCACAGGTGCTACTATAATTATTGCCGTACCTACCGGAATTAAAATTTTTAGATGATTAGCAACTATATATGGATCAAAACTAATTTTTACTCCTGCTTCCTTATGAGCAATAGGTTTTGTTTTTTTATTTACAGTTGGAGGATTAACAGGAGTTATCCTAGCTAATTCATCAATTGATATTATTCTTCATGACACTTACTACGTTGTTGCTCACTTTCATTATGTTTTATCTATAGGAGCAGTATTTGCAATTATAGCAGGATTCATTCACTGATATCCTTTATTTACTGGCTTATCTCTAAATACTACTTGACTGAATATTCAATTCATTTCAATATTTATTGGTGTGAATTTAACATTTTTTCCTCAACATTTTTTAGGTCTTTCAGGTATACCACGTCGATATTCTGATTACCCAGATGCTTATACATCATGAAATATTTTATCATCTATTGGTTCAACAATTTCAATACTTGCTGTTATTTTTTTTGTTTTTRTNTTATGAGAAAGAATTACTACTAAACAATCAATTATATTTTCCTCACAACTCAATAATTCTATTGAATGATTACATAATTTCCCACCAGCAGAACATACTTATAATGAATTAA????????????????????????????? [10342 bp]
'Acanthops sp MN085' ?????????????ATACCC---TATTAT--TTTCAT-TGTGAAT---------T-A-----A--TA-----------A-AGCTGGAATATTAA--TAG-A-A-AT--GA--TCTTAAAATTTAAAGAATTT-GGCGG-TATT-ATAGATCTATTTAGAGGAATCTGTTAT--GTAATCGATA-GTCCACG-TT-GAA-CCTT-ACTT--A-----T-A-T-A-----AAT--------T-------CTTGTATATCGCTGT------T------G--------TGATT---ATATTTT-TAGA---T--TAT-A----ATCAAGA--GAA-----ATTAA------------T-TTTT------ATTGTTTCAAGTCATGGTGCAGT--------------T-A-T--------------------ATA--------T-----A------AG--A-TA------AA-------------AATGGATTACAA----T---A-AA--TTG------T-AT--T--------TA-------------A----A-CGGAT-T---------AA-A-A-----T--T-G--G--AATT--AAT--------TA-------AA---TTG-AAGGTGGATTTAAT-TGTAA-T-----TT-TA-----TAAAGAT-TATTAAATT-G-A---T-----TA---TA--GCTCTG-TAGTATGTACACATCG-CCC???????????????????????????????GGT--TT-CT-T----GAGA---------AAATAA------GAAATTTW-ACCYGCCCCCT-K------AA-TAAGA-A-------TTAAAT-GGCCGCAG-TA-ATTTGACTGTGCAAAGGTAGCATAATCATTAGTTT-TTTAATTGAGAAC-TAGTATGAATGGTTGGACGAGGTGAAT-TCTGT--TTT--------------A---TA--ATA-AC------------AAA-TTGAATTTAAAATTTAA--GTAAAAAGAC-TTAAATATATTTAAGGGACGAGAAGACCCTATAGAGTT--T-A----ATA-----------------------AATT-T----ACT---TT-TAA---TTG-AG---------TTA--ATAA--A---------AAAGT-T-T---T--AAT--T-ATGA-G---GA-------A--------GT--T---------TATTTTATTGGGGAGG---TAAAA---A----AAT----AA--TA-AAAACT-TTTTTT--------T---------------TTGTT--AAATTTAAGTGGTTA-GAT----A----A---TTGATCC--A-T--T------A-------A-TA---GTGAT-AGAAAGATTAAATTACC-TTAGGGATAACAGCATAATTTTTTTTGAAAGTCCTTATTGAARGG-AAAGATTATGMCCCCGATGTKGGATTAAGA-TAAATTT---K-GGGGGTAGAKGTYC--A---AA--A-ATTAGGTC???????????????????????????????????????????????????????????????????????????????????????????????????????????????TCATTAAATCAGTTATGGTTCCTTAGATGG--TGCACA--GT----TACTTGGATAACTGTGGTAATTCTAGAGCTAATAC--ATGC-AACTC-GGTCCCG--ACCGGCGACGG-AAG---GGACGCTTTTATTAGA--TCAAAACCAAT-CG--------------------GTC---------TT--C----GG------------------------GCCG-TTTGCCTTGGTGACTCTGAATAAA-TTGTG-GCAGATCGCACGGCCTCC-GAGCCGGCGACGCATCTTTCAAATGTCTGCCTTATCAACTGTCGATGGTAGGTTCTGCGCCTACCATGGTTGTAACGGGTAACGGGGAATCAGGGTTCGATTCCGGAGAGGGAGCCTGAGAAACGGCTACCACATCCAAGGAAGGCAGCAGGCGCGCAAATTACCCACTCCCGGCACGGGGAGGTAGTGACGAAAAATAACGATACGGGACTCA--TCCGAGGCCCCGTAATCGGAATGAGTACACTTTAAAT-CCTTTAACGAGTATCCATTGGAGGGCAAGTCTGGTGCCAGC-AGCCGCGGTAATTCCAGCTCCAATAGCGTATATTAAAGTTGTTGCGGTTAAAAAGCTCGTAGTCGGACTTGTG-TCCCACGCTGCCGGTTCACCG-CCC-GTCGGTGT---CTAACTG-GCATG-CACGTGC-GGACGTCCTG-CCGG-TGG---------CC-----------------C-----------GAG-----CCG------------------G---------CGC----------------------GG---------------------------------------------------GT-------------------------------------------------------------------------CTC--GC------------------------------------------------------------------------------------------------------------------------------------------------------------------------------------------A----------------------------------------------CCCGT-CG----------------------------TC------CGGG--------------G--AAGG-----------------------CCTA-T---CA--TACCCGTCGC-GGTGCTCTTAACCGAGTGTCTCGATGGGCCGGCACGTTTACTTTGAACAAATTAGAGTGCTTAAAGCAGGC-AGC-ATCCGCC--TGAATACCGAGTGCATGGAATAATGGAATAGGACCTCGGTTCTAT-TT-TGTTGGT-TTTCGGAATCCCCGAGGTAATGATCAATAGGGAC-AGACGGGGGCATTCGTATTGCGACGTTAGAGGTG-AAATTCTTGGATCGTCGCAAGACGGACCGAAGCGAAAGCATTTGCCAAGAATGTTTTCTCTGATCAAGAACG-AAAGTTAGAGGTTCGAAGGCGATCAGATACCGCCCTAGTTCTAACCATAAACGATGCCAGCCAGCAATCCGCCGAAGTTCCTCCGATGACTCGGCGGGCGG-CTT---CCGGGAAACC-AAAGCTTTTGGGTTCCGGGGGAAGTATGGTTGCAAAGCTGAAACTTAAAGGAATTGACGGAAGGGCACCACCAGGAGTGGAGCCTGCGGCTTAATTTGACTCAACACGGGAAACCTCACCAGGCCCGGACACCGGGAGGATTGACAGATTGAGAGCTC-TTTCTTGATTCGGTGGGTGGTGGTGCATGGCCGTTCTTAGTTGGTGGAGCGATTTGTCTGGTTAA-TTCCGATAACGAACGAGACTCTAGCCTGCTAACTAGTCG-C----------------------------------------------------------------------------------------------------------------TTCCGGTATC--C--TTGT-------GCTACCGGCGACTC-CTGA---TCTTCTTAGAGGGACAGGCGGCTTCTAGCCGCACGAGATTGAGCAATAACAGGTCTGTGATGCCCTTAGATGTTCTGGGCCGCACGCGCGCTACACTGAAGGAATCAGC--GTGT-CCTCCC-TGGCCGAAAGGTCCGGGTAACCCGCTGAACCTCCTTCGTGCTAGGGATTGGGGCTTGCAATTGTTCCCCATGAACGAGGAATTCCCAGTAA-GCGCGAGTCA-TAAGCTCGCGTTGATTACGTCCCTGCCCTTTGTACACACCGCCCGTCGCTACTACCGATTGAATGATTTAGTGAGGTCTTCGGACCGGTGGGCGAGG----G-GGCTC-GCC------TCCTCGATTCC-ACC--GGGAAGATGCCCAAACTTGATCATTTAGAGGAAGTAAAAGTCGTAACAAGGT????????????????????????????????????????????????????????????????????????????????????????????????????????????????????????????????????????????????????????????????????????TGTGGGACGCT-CCG--CA------ACCCGACGT-TCG----G--CGGCGAGTTC-AAGTCTCC-CTTGAACGGGGCCACA-GCCCGCAGAGGGTGCCAGGCCCGTA--G-AGACCG--TT-GC----CGT-ACTC-GGGG---GGAGCCGTCCTCAGAGTCGTGTTCCTTGAGAGTGGAGCACTAAGTGGGTGGTAAACTCCATCTAAGGCTAAATATGACCACGAGACCGATAGCGAACAAGTACCGTGAGGGAAAGTTGAAAAGAACTTTGAAGAGAGAGTTCAATAGTACGTGAAACCGTTCAGGGGT-AAACGGGAGGGATCCGAAAG---GTCG-AACGGG---GAGACTCA--A-TCCTG-T------------------CCGC-----------T----CGC--CGACA-------CCCGATCC--GCG----TTTC--CGGAT--GTC-GTCGGC-CGCC-------GGCCGCT-C----CG-CAAGGTG----C--G-TG--CC-GCG-TTAGG----TCG-T-CGGTAC--------CGG----CCGGCT--GGG------------------C-T-G----TTTGGCGG-----------CGGCGG---GCTGCAC---------------TTC---TC--CCCCGG--TA-GG-ACGTCGCGACCCGTTGGA-CAC------------------GGGGTCT--CA-------------GG--CTC-CGGGA---T-------------GGA-------GCCCGA--G----GG-----------CACC---GCC---GAG-----G-AA----------TC-TCGGGTT-CAC------GGTGCCC------CGGA-CACCC------G--G--C-----TGCCCGGCCC-C-AG------------TCCGACGG--T----AGGA---AC-AGAG-----GA-GATG--GCCCG-----------------C---TCTG-GC------------------------------------------------------------------GA--------G---------------CGTTC---GGCCCGGT-GG-------GCAAGCT---------------------------CCGCGGG------------------------------------TA----GC-GT--------------GG------TGCGA--------TGCAGC-GT-CACGC---------AGCA-TCC--CCGCCTC---------CCGC--GGGCT----GCT-GG---CC---T--------------CCG-G----AGT-CC--------------------T--CGA-AC----AGC-TTT-----GGC---C----------G------T--T-CTCCC---------GTCCGCGGCG--CTATTGCTT-CGGAT-GCCTT-------CCC-GACCCGTCTTGAAACACGGACCAAGGAGTCTAACATGTGCGCGAGTC-ACTGGG-A-ATCG---CTAA---AGCC--AGAGGCGCAATGAAAG---TGG-----------------G-GC------------------------G-----------------G---------------C---C----TC------------------GT-------------------------------GCC--GC-C----------------AA-----------------GGGAGGATGA----C-G----------AC---------CC---TT---C-------------------GCGG-----------G-A------------------------------AAGCC---------CGCACTCCCGGGGCGC--------CCCGGC--TT---------CG-------GCC--GTGG-GC---------------GCA-CTCGGAGC-GTACACGTTGGGACCCGAAAGATGGTGAACTATGCCTGGTCAGGA-CGAAGT-CAGGGGAAACCCTGATGGAGGTCCGCAGCGATTCTGA-CGTGCAAATCGATCGTCAGAGCTGGGTATAGGGGCGAAAGACTAATCGAACCATCTAGTAGCTGGTTCCCTCCGAAGTTTCCCTCAGGATAGCTGGC-----------------------GCCC-----G----------CTTGG---------------A-AC--GG-GAC---GAGTCTCATCCGGT-AAAGCGAATGATTAGAGGCCTTGGGGCCGAAACGACCTCAACCTATTCTCAAACTTTAAATGGGTGAGAACT-----CCGGCTT-------------GCTC----GA--------T------T-----------GAAG--C------------------------CG----------C-------G-------------AG---------------------------------------------------AC----------------------------------G------GATC-A-GGGT---GCCAAGTGGGCCATTTTTGGTAAGCAGAACTGGCGCTGTGGGATGAACCAAACGCCGGGTTAAGGCGCCTAAACCGGAGCTCATGGGAGACCATGAAA-GGCGTTGGTTGCTTAAGACAGCAGGACGGTGGCCATGGAAGTCGGAAGCCGCTAAGGAGTGTGTAACAACTCACCTGCCGAAGCAACTAGCCCTGAAAATGGATGGCGCTAAAGCTCCGTGCCTATACCCGGCCGCCGG---AAGGCA-----------------------------TTGGCG---------------CGAGG-T---GCTCCCCTCCGGG--------------GGGGCT-CCGAGCGCGC------GAAGCCCCGGCGAGTAGGAGGG-CGCGGCGGTGAGCGCGGAAGGGTCTGGGCGCGAGCCTGCCTGGAGCCGCCGCCGGTGCAGA-TCTTGGTGGTAGTAGCAAATACTCAAGCGAGGGCCTTGAGGGCTG-ATGTGGAGAAGGGTTTCGTGTGAACAGCCGTTGCACACGAGTCAGTCGATCCTAAG-CCCTAGGAGAAA-TCCGATGTCGATGCGGGGGGGCTG-----------TACAACAAGTTTC---CCCCTCGAT--GG---------------------------------GCGAAAGGGAATCCGGTTCCTATTCCGGAACCCGGCAGCG---GAACCGAA------------------------------------TCT--ACGGG-CCCTCAT------------------------------------------CTGAGAAGCT-------------------------------------------------------------------------------------------------------CGTCGGGGTAACCCAAAGGGACCCGGAGACGCCGTCGGGAGACCCGGGCAGAGTTTTCTGTTCTGCATAAGCGTTCGAGTTCCCTGGAATCCTCTAGCAGGGAGATAGGGTTTGGAACGCG-AAGAGCACCGCAGTTGCGGCGGTGTCCGGGTCGTCCCCTCGGACCTTGAAAATCCGGGAGAGGGTCACGCGGAGGTGTCGCGCCG??????????????????????????????????????????????????????????ATGGCTACATATGCAAACTTAAATCTTTTAGATAGTGCCTCACCTTTAATAGAACAACTTATATATTTTCATGATCATACAATATTTATTATTACAATAATTTTAACATTAGTAGGATATTTTATATTATCTTTAATAGTTAATAAATTTACTGATCGATTTACAATAGATGGACAATTATTAGAAATTCTTTGAACTATTTTACCTGCTATTGTTTTAATTTTTATTGCCCTTCCCTCATTACAAATTCTTTATCTAATTGATGAA---ACATCAAATCCCAGCTTATCATTAAAAGCTATTGGTCATCAATGATACTGAAGTTATGAATATTCAGATATTCAAGAA---ATTGAATTTGATTCTTATATAATTCCCCAAAATGATTCATCTTCTTTTAATATTCGTCTAATAGAAGTAGATAACCGTACTATAATTCCTATAAATACATTAACACGTGTTCTAATTACATCAGAAGACGTTTTACATTCATGAACTATTCCAAGTATTGGAATTAAAGCAGATGCTACTCCAGGACGAATTAACCAAGTAACCTTTTGATTTAGCCGTCCTGGAGTATTTTATGGTCAATGTTCTGAAATTTGTGGTGCTAATCATAGATTTATACCAATTACAATTGAAAGAACATCTATTAATGACTTTATTAATTGAATAA?????????????????????????????????????????????????????????????????????????????????????????????????AGTATCCTTATCCGAACTGAATTAGGACAACCTGGTTCTCTTATTGGAGATGACCAAATTTATAATGTTATTGTTACAGCCCACGCATTTGTTATAATTTTTTTTATAGTTATACCTATCATAATTGGGGGTTTTGGAAATTGATTAATCCCTTTAATGTTAGGAGCACCAGATATAGCATTCCCACGTATAAATAATATAAGATTCTGATTATTACCCCCATCTATTATTCTTCTTCTTATTGGAAGAATTATAGAGAGTGGTGCTGGTACAGGATGAACAGTTTATCCCCCACTAGCAGGAAGAATTGCTCATGCAGGACCTGCCGTAGATTTAACAATTTTTTCTCTTCATTTAGCAGGAATATCAAGAATTATAGGAGCTATTAATTTTATTTCAACTATATTTAATATAAAGCCACTTTATATAAATCAAGCCCAAGTACCTTTATTCATTTGATCAGTTGGTATTACCGCTCTCCTTTTACTATTATCTCTTCCCGTTTTAGCTGGAGCCATTACAATATTACTTACAGATCGAAATTTAAATACATCATTCTTTGATCCAGCTGGAGGAGGTGATCCTATCTTATATCAACATTTATTTTGATTTTTTGGTCATCCTGAAGTCTATATTTTAATTTTACCTGGATTTGGTATAATTTCCCATGTAATTGCTCATGAAAGAGGTAAAAAAGAAACATTTGGTAATTATGGAATAATTTGAGCCATATGTGCAATTGGTTTTCTAGGGTTTGTAGTTTGAGCACATCATATATTTACTGTTGGTATAGATGTTGATACACGAGCTTACTTTACAGGAGCCACTATAATTATTGCAGTTCCTACCGGAATTAAAATTTTTAGATGATTAGCAACTATATATGGATCAAAAACAATTTTTACTCCTGCCTCTTTTTGAACTTTAGGTTTTGTTTTTTTGTTTACAGTTGGAGGATTAACTGGAGTTATTTTAGCTAATTCATCAATTGATATTGTTCTTCATGATACTTATTATGTTGTTGCCCATTTTCATTATGTTCTATCTATAGGAGCAGTATTTGCAATTATAGCAGGATTTATTCATTGATATCCATTATTCACTGGTTATTCTTTAAATCCCACTTGACTTAATATTCAATTCTTCTCCATATTTATTGGTGTAAATTTAACATTCTTTCCACAACATTTTCTAGGACTTTCAGGAATACCTCGCCGGTATTCCGATTATCCAGATGCTTACACATCATGAAATATCTTATCTACAATTGGTTCAACAATCTCAATATTTGCTGTAATTTTATTTATTTTCATTTTATGAGAAAGAATAACTGTTAAACAATTTATTTTATTTTCTTCACAACTTAACAATTCTGCTGAATGATTCCATAATTTTCCACCAGCTGAACATACTTATAATGAATTAAC???????????????????????????? [10342 bp]
'Acanthotermes acanthothorax' ????????????????CCC---TATTAT--TTTTGATCGT-------------T-A-----A-------T--TTTGGT--GCCTGAGTAGTAT--TAG-T-T-AT--GT--TCTTGAAACTTAAAGAATTT-GGCGG-TATC-TTAT-TCCATTCAGAGGAATCTGTCTC--GTTATCGATA-GTCCGCG-TT-GGA-CCTT-ACTT--G-----GGA-G-T-ATT-AAG-----------T--GGTTTGTATACCGCCGT------T------T--AT----TGATT---ATCTTTT-TAGAGT-CT-GGTA----AATTTTCT--GG------TTTCT-TT-A-TT-TT-G-A---------TTTATTTCAGGTCAAGGTGCAG-------------C-----T------------------T--TT-----TC-T-----A------AG--T-----GT---A-G-----------GATGGATTACAT----T---G-----TTA------T--T--T---------G---T-TG--------T--T-TGGAT-T----G----TT--TG---GGT--T-T--A---AA---T----------TA----TT-T--GCATG-AAATTGGATTTGGT-TGTAA-T-----GT-TT----ATGTAGAT-TGTTTTCAT-G-A---T-----AA--TAG--GTTCTA-AGATATGTACACATCG-CCCGTCGCTCTC??????????????????????????????????????????????????????????????????????????????????????????????????????????????????????????????????????????????????????????????????????????????????????????????????????????????????????????????????????????????????????????????????????????????????????????????????????????????????????????????????????????????????????????????????????????????????????????????????????????????????????????????????????????????????????????????????????????????????????????????????????????????????????????????????????????????????????????????????????????????????????????????????????????????????????????????????????????????????????????????????????????????????????????????????????????????????????????????????????????????????????????????????????????????????????????????????????????????????????????????????????????????????????????????????????????????????????????????????????????????????????????????????????????????????????????????????????????????????????????????????????????????????????????????????????????????????????????????????????????????????????????????????????????????????????????????????????????????????????????????????????????????????????????????????????????????????????????????????????????????????????????????????????????????????????????????????????????????????????????????????????????????????????????????????????????????????????????????????????????????????????????????????????????????????????????????????????????????????????????????????????????????????????????????????????????????????????????????????????????????????????????????????????????????????????????????????????????????????????????????????????????????????????????????????????????????????????????????????????????????????????????????????????????????????????????????????????????????????????????????????????????????????????????????????????????????????????????????????????????????????????????????????????????????????????????????????????????????????????????????????????????????????????????????????????????????????????????????????????????????????????????????????????????????????????????????????????????????????????????????????????????????????????????????????????????????????????????????????????????????????????????????????????????????????????????????????????????????????????????????????????????????????????????????????????????????????????????????????????????????????????????????????????????????????????????????????????????????????????????????????????????????????????????????????????????????????????????????????????????????????????????????????????????????????????????????????????????????????????????????????????????????????????????????????????????????????????????????????????????????????????????????????????????????????????????????????????????????????????????????????????????????????????????????????????????????????????????????????????????????????????????????????????????????????????????????????????????????????????????????????????????????????????????????????????????????????????????????????????????????????????????????????????????????????????????????????????????????????????????????????????????????????????????????????????????????????????????????????????????????????????????????????????????????????????????????????????????????????????????????????????????????????????????????????????????????????????????????????????????????????????????????????????????????????????????????????????????????????????????????????????????????????????????????????????????????????????????????????????????????????????????????????????????????????????????????????????????????????????????????????????????????????????????????????????????????????????????????????????????????????????????????????????????????????????????????????????????????????????????????????????????????????????????????????????????????????????????????????????????????????????????????????????????????????????????????????????????????????????????????????????????????????????????????????????????????????????????????????????????????????????????????????????????????????????????????????????????????????????????????????????????????????????????????????????????????????????????????????????????????????????????????????????????????????????????????????????????????????????????????????????????????????????????????????????????????????????????????????????????????????????????????????????????????????????????????????????????????????????????????????????????????????????????????????????????????????????????????????????????????????????????????????????????????????????????????????????????????????????????????????????????????????????????????????????????????????????????????????????????????????????????????????????????????????????????????????????????????????????????????????????????????????????????????????????????????????????????????????????????????????????????????????????????????????????????????????????????????????????????????????????????????????????????????????????????????????????????????????????????????????????????????????????????????????????????????????????????????????????????????????????????????????????????????????????????????????????????????????????????????????????????????????????????????????????????????????????????????????????????????????????????TCTAACATGTGCGCGAGTC-AATGGG---ATCAATACTAA---ACCC--AGAGGCGCAGTGAAAG---CGT-----------------G---------------------------G-----------------G--G------------C--------CC----G--C-----G--CGGC--A-TAA--A----------GCCGC-CGCGGGCC--GC-T--AA-------------------------------GGGAGGACGG----------------------------CC-------------------------------------------G-TT-CCG-TTCC-CGA--CCGGT--GC-GG-GCGGCC---------AGCACTCCCGGGGCGC--------CTCGGC--TC---------CG-------GCC--GCAG-GC---------------GCA-CCCGGAGC-GCACACGTTGGGACCCGAAAGATGGTGAACTATGCCCGGCCAGGA-CGAAGT-CAGGGGAAACCCTGATGGAGGTCCGCAGCGATTCTGA-CGTGCAAATCGATCGTCAGAGCTAGGTATAGGGGCGAAAGACTAATCGAACCATCTAGTAGCTGGTTCCCTCCGAAGTTTCCCTCAGGATAGCTGGC-----------------------GCCG-----A----------GTTGG---------------A-GT--GG-GAC----AGTCTCATCCGGT-AAAGCGAATGATTAGAGGCCTTGGGGCCGAAACGACCTCAACCTATTCTCAAACTTTAAATGGGTGAGATCT-----CCGGCTT-------------GCTT----GA--------A------C-----------GAAG--C------------------------CG----------C-------G-------------AG-------A----------A-------------------------------GGC----------------------------------G------GATG-A-TGGT---GCCAAGTGGGCCAATTTTGGTAAGCAGAACTGGCGCTGTGGGATGAACCAAACGCCGGGTTAAGGCGCCTAAACCGGAGCTCATGGGAGACCATGAAA-GGCG?????????????????????????????????????????????????????????????????????????????????????????????????????????????????????????????????????????????????????????????????????????????????????????????????????????????????????????????????????????????????????????????????????????????????????????????????????????????????????????????????????????????????????????????????????????????????????????????????????????????????????????????????????????????????????????????????????????????????????????????????????????????????????????????????????????????????????????????????????????????????????????????????????????????????????????????????????????????????????????????????????????????????????????????????????????????????????????????????????????????????????????????????????????????????????????????????????????????????????????????????????????????????????????????????????????????????????????????????????????????????????????????????????????????????????????????????????????????????????????????????????????????????????????????????????????????????????????????????????????????????????????????????????????????????????ATGACAACATGATCAAACCTAAGACTACAAGACAGAGCATCCCCCATTATAGAACAACTAATCTTCTTCCATGACCATGCCCTAATAATCATACTAATAATCATCACAACAGTAATATATACAATAGTCGGAATCATCCAAAACAAACAAACTAGCCGCTTCATCTTGGAAGGACAAATAATTGAAACCGTATGAACCATTGCACCAGCCATCATCTTAATTTTCATCGCCATACCATCACTACGCCTACTATACCTAATAGACGAA---GTACACAACCCGGCCTTAACACTAAAGGCGGTAGGACACCAATGGTACTGAAGATATGAATACTCAGACTTCACAAAA---CTAGAATTCGACTCTTACATAACGC------AAGATCAACAAGAAAACACATTCCGCCTACTAGATACAGACAACCGAATTGTACTACCAATAAATTCACCAACCCGCATAATTGTAACAGCAGCAGACGTATTACACTCCTGAACAGTACCAAGCCTGGGGGTAAAGACAGACGCAACCCCAGGACGATTAAACCAAGTAAGATTCTCAATTAATCGTCCTGGCATTCTCTACGGACAATGCTCAGAAATTTGTGGAGCAAACCACAGATTCATACCAATCACGATCGAAAGAGTATCAACAAACCAATTTATTAACTGAGTATC???????????????????????????????????????????????????????????????????????????????????????????????????ATACTAATCCGAACAGAACTGGGACAACCAGGATCTCTAATTGGGGACGACCAAATCTACAACGTTATCGTAACAGCCCACGCCTTCGTTATAATTTTCTTCATAGTAATACCAATCATAATTGGAGGGTTTGGAAACTGATTAGTACCACTAATACTAGGAGCACCAGACATGGCATTCCCACGAATAAACAACATAAGATTTTGGCTACTCCCGCCCTCACTAACCCTTCTTCTCACTAGTAGAACCGTAGAAAGTGGTGCAGGAACAGGTTGAACAGTATACCCACCGCTTGCAAGAGGAATTGCACACGCCGGGGCATCTGTAGACCTAGCCATCTTCTCCCTACACTTAGCAGGAGTATCATCTATCCTAGGAGCAGTAAACTTCATTTCAACAACAATCAACATAAAACCAAAAAACATAAAGCCTGAACGAATCCCGCTATTCGTATGATCAGTTGCCATCACAGCCCTACTCCTCCTCCTATCCCTACCAGTACTAGCAGGAGCAATCACCATGCTGCTAACCGATCGTAACCTAAACACTTCATTCTTTGACCCAGCAGGAGGAGGAGATCCAATCCTATACCAACACTTATTTTGATTCTTCGGACACCCAGAAGTATACATTCTCATCCTACCAGGATTTGGAATAATCTCCCACATCATCTGCCATGAAAGAGGGAAAAAGGAAGCATTCGGAAATCTAGGAATAATTTTCGCCATATTAGCAATTGGCCTACTAGGATTTGTAGTATGAGCACACCACATATTCACAGTAGGAATGGATGTAGACACACGAGCCTATTTTACATCCGCAACAATAATCATTGCCGTGCCAACAGGAATTAAAATCTTTAGATGACTTGCAACTATATACGGAACCCGCATAACCTACAGAGCAGCCTGCTTGTGAGCCTTAGGATTTGTATTCC??????????????????????????????????????????????????????????????????????????????????????????????????????????????????????????????????????????????????????????????????????????????????????????????????????????????????????????????????????????????????????????????????????????????????????????????????????????????????????????????????????????????????????????????????????????????????????????????????????????????????????????????????????????????????????????????????????????????????????????????????????????????????????????????????? [10342 bp]
'Acheta domesticus' ?????????????????????????????????????????????????????????????????????????????????????????????????????????????????TTGAAATTTAAAGAATTT-GGCGG-TGTT-TTAG-TCCTTTCAGAGGAATCTGTTCT--GTAATTGATA-ATACACGATTTATG---TG-ACTT--G-------ATT-TTGTT-ATC--------------AGTTTATATACCGCCGT------C------AGTA-----AGATT---ATCTTGTGGAGAGT-AT-TA------AATTTCGT--TA------TATTT------TA-TTTT-AT--------ATTATGTCAGGTCAAGGTGTAG-------------------C------------------TAATA-----GT-T-----A------AG---------------T----AGA----AATGGATTACAA----T-----AA--AAA------T-AT--T--------TA-----------------TA-TGGAT-A------------ATA---GTT--T-G--AATAAGT--TAT----------------------TTG-AAAGTGGATTTGAT-TGTAAAT-----TT-GG-----TATAGAT-TGGCTAATT-G-A---T----------TAGGGCTCTA-GAATGTGT???????????????????????????????????????????CTT--GT-TT-T----GATTT--------------------GAAGTCGGTGCCTGCCCACT-G------AG-GAG-----------TTGAAT-GGCCGCGG-TA-TATTGACCGTGCAAAGGTAGCATAATCATTAGTCT-TTTAATTGGAGGC-TGGAATGAATGGTTTGACGAAATAATA-ACTGT--CTC--------------G---GA--GTG-AT------------GTA-TTGAATTTTACTTTTGA--GTTAAAAGGC-TCAAATGAAAATAGGGGACGAGAAGACCCTATAGATCT--T-A----ATA----------------------TTATT-A-------------TAT---TGA-AA---------TTT------------------ATGTT-T-G--GT--GGT--TTTTTA-T---AG-------A-------TGT--TAATATATTGTATTTGGTTGGGGTGA---CAAGA---G----AAT----AA--TT-TAA----CTTCTT--------T----ATGTT------TAACT--A--TG---ATGATTG-GTT----A----A---TTGATCC--T-G-----------------TATT---ATGGA-ATGAAGATAAAGATACC-TTAGGGATAACAGCGTAATGTTATTGGAGAGTTCATATTGATAAT-AAAGATTGCGACCTCGATGTTGGATTAAGA-AGATTGT-----TAATGCAGGAGCTT--A---AT--ATATT-GGTCTGTTCGACCATTGAAATNCTTACC----NTGAATCTGA??????????????????????????????????????????????????????????????????????????????????????????????????????????????????????????????????????CGC---TCTAGAGCTAATAC--ATGC-ATTTC-AGTCGTG--ACCCGAAAGGG-GAA---GGACGCTTTTATTAGA--TCAAAGCCAAT-CG--------------------GCCGGTTC---GCC-------CG------------------------GTCGTTCCGTTTTGGTGACTCTGGATAAC-CTTGG-GCTGATCGCACGGTCTCC-GCGCCGGCGACATGTCCTTCAAATGTCTGCCTTATCAACTGACGATGGTAGGTTTTGCGCCTACCATGGTTGTAACGGGTGACGGGGAATCAGGGTTCGATTCCGGAGAGGGAGCCTGAGAAACGGCTACCACATCCAAGGAAGGCAGCAGGCGCGCAAATTACCCACTCCCGGCACGGGGAGGTAGTGACGAAAAATAACGATACGGGACTCA--TCCGAGGCCCCGTAATCGGAATGAGAACATTTTAAAT-CTCTTAACGATTACCCATTAGAGGGCCAGTCTGGTGCCAGC-AGCCGCGGTAATTCCAGCTCTAATAGCGTATATTAAAATTGCTGCGGTTAAAAAGCTCGTAGTTTGACCTGTG-CCCCGCGCTGCCGGTTCACCG-CTC-GTCGGTGT---CCAACTG-GCATG---CGTGCGGGGCGTCCTG-CCGG-TGG---------GC----------------GC-----------GAG-----CCG-------------ACTGCG-------GTGGT----------------------AGGCGCTCTCGGGCCAG------------------------------------GC-------------------------------------------------------------------------TCC-GGC-----------------------------------------------------------------------------------------------------------------------------------------------------------------------------------------GGTGAGCAATC-------------------------------------GCTGT-CG-------------------------GGCCCGGCTCTCGGGGGCGTCGCGGCCCCGTGGAAG-----------------GCGGACCCCGAT---CT--CACCCGCCGC-GGTGCTCTTAACTGAGTGTCGTG-CGGGCCGGCACGTTTACTTTGAACAAATTAACGTGCTTAACGCAGGC-CTTTGTCTGCC--CGAATACT-CTTGCATGGAATAATGGAATAGGACCTCGGTTCTAT-TT-TGTTGGT-TTTCGGAAG--TCGAGGTAATGATTAATGGGGAT-TGCCGGGGGCATCCGTATTGCGACGTTAGAGGTG-AAATTCTTGGATCGTCGCAAGACGAACTGGAGCGAAAGCGTTTGCCAAGTATGTTTTCTTTAATCAAGAACG-AAAGTTAGAGGTTCGAAGGCGATCAGATACCGCCCTAGTTCTAACCATAAACTATGCCAACTAGCGATCCGCTGTGTGTCTTAC-ATGTCACGGCGGGCAG-CCT---CCGGGAAACC-AAAGTTTTTGGGTTCCGGGGGAAGTATGGTTGCAAAGCTGAAACTTAAAGGAATTGACGGAAGGGCACCACCAGACGTGGAGCCTGCGGCTTAATTTGACTCAACGCGGGGAACCTCATCAGGCCAGGACACCGGAAGGATTGACAGATTGAGAGCTC-TTTCTTGATTCGGTGGGTGGTGGTGCATGGCCGTTCTTAGTTCGTGGATTGATTTGTCTGCTTAA-TTGCGATAACGAACGAGATCCTACCCTACTAACTAGTCG-A----------------------------------------------------------------------------------------------------------------AACCGGCATC--C-CCTGT-------GCAGCCGGCGA----CCAACACTCTTCTTAGAGGGACAAGCGGCTTCCAGCCG-AGGAAGTGGGGCAATAACAGGTCTGTAATGCCCTTAGATGTTCTGGGCAGCACGCGCGCTACACTGAAGGTATCAAC--GTGTGTTTTCCTTGCTCGAGAGGGCCGGGTAACCCGTTGAAACTCCTTCGTGCTAGGGATTGGGGCTTGCAATTATTCCCCACCAACGAGGAATGCCTAGTAA-GCGGGAATCA-TTACTTCCCGCTGATTAAGTCCCTGCCCTTTGTACACACCGCCCGTCGCTACTACCGATTGAATATTTTAGTGAGGTCTTCGGACCAGCCCGCG---------GACCCTTCTCAGGGGCCGTAGA-----GCC--GGAAAGATGACCGAACTTGAATATTTAGAGGAAGTAAAAGTCGTAACAAGGTTTCCTACGACCTCAGCTCAGGCGTGATTACCCCCTAAATTTAAGCATATTAATAAGGGGAG-GAAAAGAAACTAACCAGGATTCCCTTAGTAGCGGCGAGTGAACAGGGAGAA-GCCCAGCACCGAATCTCC-CGGC----CAGAGG-GTCGGCG-AGAAATGTGGTGTTAGGGAGCGG-CCG---------TTCCCGGTGC-GCG----C--TGGCTCGTTCCAAGTCCT--CTTGAAAGGGGCCACG-GCCCGTAGAGGGTGCCAGGCCCGTA--GTGGACGA--CGTGC-----GC-GCTCGGGGG---GCTTGTCTCCTCAGAGTCGGGTTGCTTGAGATCGCAGCCCTAAGCAGGTGGTAAACTCCATCTAAGGCTAAATACAACCACGAGACCGATAGCGAACAAGTACCGTGAGGGAAAGTTGAAAAGAACTTTGAAGAGAGAGTTCAAGAGTACGTGAAACCGCCC-AAGGGGAAACGGAAGGTAATTGAGCA--AACTAGGCCGGG---GAAACTCA--T-CACCG-C------------------TCGC----------------TGG-CACGCTCGAGCTACCCGACCGCTGCG---CGGCCG-CGGACGGCTTTGCCGTCTCGTC-------GGCTTCC------CG-CAGAGCCCGGTCGGGCGGATCCTGCT-CTGAG-----CG-GGGGAAAC--------GGA----ACCCCCGCGAG---------------------------TCTGCTTGA----------GGGCGG---TGTGCAC---------------TTT---TC--CTTCGC--CATAGTGCGTCGCGATCCGTTGGT-CG-------------------GCGGCCT--AA-------------GG--C-C-CGGGGTTATTATCGGTGCTGCGGCGCGGGTTCGCCCGC--GTCGCGG--------------T---GCC---GAG-TCCCC-GGTGTGCGTGCGGCGGGCGGCTTCACAGCGCCCGCCTTCGC----TTTCCCGGCCGCCG-TG---------TAAGCCCGCCCCGT-AGCGGGGCGGCAGTTACGACGG--TTATGAA-----ATACGTG-----GAAGACG--TCTCG-------ACCGTCACCTA---------C----------CCCGT-----------------------------------------------CGCAAG--------G---------------CG------GGCGAGGG--GGCG----GCGGGCC---------------------------TCTCCGG---------------------------------------------AC----------C-TTGG--CTTTTGCCCTTCACAAGCGCGG-----AACGC---------GGTG-GTTAGCTAGCGC--------GCGGC--GGGCGGCCCGAAGGGGTTTCGTCC--------------TCGCG----CGTATCCCATCGATACGTTCGCGCGGTGACAGGAGAGGGGGG-CTTGAGT-GCT--------------G------C--A-CTCGCCTCGGATCAACCGGCGGCG----TAAGTCT-CGGTCTACTTT--------CC-GACCCGTCTTGAAACACGGACCAAGGAGTCTAACATGTGCGCGAGTC-AATGGG---ACCT--TCTAA---ACCC--AAAGGCGTAATGAAAG---TGA-----------------A-GCT-----------------------G-----------------G--G--C----G---GC-----------------------G--CGGT--T------------------GACCACCGCGGCC--GC-C-----------CCGGTGA-----------------GGGAGGATGG--CAC-GG-GGC---GCGCG--------CC---CT---------------------CGCGGGCGCGTCGCTTAC-T-----------------------------CCGGCC---------CGCACTCCCGGGGCGT--------CGTTGA-------------CG-----------------GC---------------GCA-CCTAGAGC-GCACACGTTGGTACCCGAAAGATGGTGAACTATGCCTGGCCAGGA-CGAAGC-CAGGGGAAACCCTGGTGGAGGTCCGTAGCGATTCTGA-CGTGCAAATCGATCGTCTGAGCTGGGTATAGGGGCGAAAGACTAATCGAACCATCTAGTAGCTGGTTCCCTCCGAAGTTTCCCTCAGGATAGCTGGC-----------------------ACTC----------------GGAGG------CAAGAAAGAA-ATGAACAACC---GAATCTCATTCGGT-AAAGCGAATGATTAGAGGCCTTAGGGTCGAAACGGCCTTAACCTATTCTCAAACTTTAAATGGGTGAGAACG-----CCGGCAT-------------CCTC-AAAGAACTTTAATGGG----C---------GTGATG--C------------------------CG------------------G-------------CG--------------------------------------------------AAA----------------------------------G------GATC-GTGAGT---GTCCAGTGGGCCATTTTTGGTAAGCAGAACTGGCGCTGTGGGATGAACCAAACGTAGAGTTAAGGCGCCTAAACCGACGCTTATGGGATACCATGAAG-GGCGTTGTTTGCTTAAGACAGCTGGGCGGTGGCCATGGAAGTCGGAATCCGCTAAGGAGTGTGTAACAACTCACCAGCCGAAGCAACTAGCCCTGAAAATGGATGGCGCTAAAGCGTCGTGCCTATACTTTACCGCCGGGGCAAGGCT-----------------------------AGGGTGCCCGCACGTCCCGCGTCGGGGGCGTCGCGTTCGTCTAACCAACGGGCGCGGCGCAGGAGCCCT----GT------TAAGCCCCGGTGAGTAGGAGGGTCGCGACGGTGAGCGCAGAAGGGT-TGGGCGCGAGCCTGCCTGGAGCCGCCGTCGGCGCAGA-TCTTGGTAGTAGTAGCAAATACTCTAGCGAGACCCTGGAGGGCTG-ATGTGGAGAAGGGTTTCGTGTGAACAGCCGTTGCACACGAGTCAGTCGATCCTAAG-CCCTAGGGGAAA-CCCGATGCAGATGCCGGCCTTTATCTATGTCAAGTGTCCGAAAAGCACTGGCCGCGCGTC--GG---------------------------------GCGAAAGGGAATCCGGTCCCCATTCCGGAACCCGGTCGCG---GAACCGTT---------------------TCACGT---------------CGGG-CCCGCGC----------------------------------------CGAAAGGCGCAT---------------------------------------------------------------------------------------GCT-------------CGTCGGGGTAACCCAACATGACCCGGAGAAGCCGTCGGGAGGTCTGGGAAGAGTTTTCTTTTCTGTTTGAGCGTTCGGGTTCCCTGGAATTGCCTAGCGCAGAGAGAGGGAATGGAGCGCG-TAGAGCACCGCAGTTGCGGCGGTGTCCAGACATGCCCTTCGGACCTTGAAAATCCGGGGACGGGCCACGTGGAGGTGTCGCGCCGGTTCGTACCCATATCCGCAGCAGGTCTCCAAGGTGAAGAGCCTCTAGTCGATAGACGAATGGCCACATGATCCAATTTAAATTTACAAAATAGATCATCTCCTCTAATAGAACAACTCATTTTCTTTCATGACCATACTTTAATAATTCTACTAATAATTACTGTTTTAGTTGCATATATTATATCCATGTTATTTTTCAATCTTTACACTAATCGATTTTTACTCGAAGGACAAACTATTGAAATTATCTGAACTATTTTACCCGCAATTACATTAATTTTCATTGCATTACCCTCATTACGATTATTATATCTACTAGATGAA---TCTATAGACCCTCTAATCACAATAAAAACAATTGGACATCAATGATATTGATCATATGAATATATAGATTTTAAAAATATCATCGAATTTGATTCTTATATATCAGCCCTAGATAAATTAAGATCA------TTCCGTCTTCTAGACGTCGATAACCGAACCATTCTACCTATAAATACTCAAATTCGAACATTAGTAACAGCTGCTGATGTAATTCATTCCTGAACCGTTTCCGCCCTAGGTGTGAAAACTGATGCCACCCCAGGTCGATTAAATCAGATTAATTTCATAATCAACCGTCCAGGATTATTTTATGGACAATGCTCAGAAATCTGTGGTGCAAATCACAGCTTTATACCTATTGTAATCGAAAGAGTAAATCTAAAAAATTTCATTAACTGAATTAA??????????????????????????????????????????????????????????????????????????????????????????????????????????????????????????????????????????????????????????????????????????????????????????????????????????????????????????????????????????????????????????????????????????????????????????????????????????????????????????????????????????????????????????????????????????????????????????????????????????????????????????????????????????????????????????????????????????????????????????????????????????????????????????????????????????????????????????????????????????????????????????????????????????????????????????????????????????????????????????????????????????????????????????????????????????????????????????????????????????????????????????????????????????????????????????????????????????????????????????????????????????????????????????????????????????????????????????????????????????????????????????????????????????????????????????????????????????????????????????????????????????????????????????????????????????????????????????????????????????????????????????????????????????????????????????????????????????????????????????????????????????????????????????????????????????????????????????????????????????????????????????????????????????????????????????????????????????????????????????????????????????????????????????????????????????????????????????????????????????????????????????????????????????????????????????????????????????????????????????????????????????????????????????????????????????????????????????????????????????????????????????????????????????????? [10342 bp]
'Acontista sp MN111' ????????ATTAGATACCC---TATTAT--TTTTAA-TAT-------------A-A-----A--TTTTA--------A-AGCCAGAGTATTTA--TAG-T-T-AT--GA--TCTTAAAACTTAAAGAATTT-GGCGG-TATT-ATAGGTCTATTTAGAGGAATCTGTTAA--GTAATCGATA-ACCCACG-TT-AAA-CCTT-ACTT--A-----T-A-T-T-----AAT--------T-------CTTGTATACCACTGT------T---------A-----AGAAT---ATATTGT-AAAG---T--T--------ATGTTCA--TGT---A-AAATT----A-TT----A-TC-T------AAAATTTCAAGTCAAGGTGCAG-------------T-A-A-T--------------------ATA--------T-----A------AG--A-TA------AT-T-----------AATGGATTACAA----T---A-AA--TTA------T-AT--T--------TA------T------A----A-CGGAT-A---------AT-A-A-----A--T-A--G--AATT--ATA--------AA--------T---TTG-AAGGTGGATTTAAT-TGTAA-A-----TT-TT-----AGAAGAA-TATAAAATT-G-A---------TTA--GA--GCTCTA-TAATATGTACACATCG-CCCG?????????TCGCCTGTTTATCAAAAACATGGT--TT-CT-T----GAA----AG----AAATAA------GAAATTTA-ACCTGCCCACT-G------AA-AT-GT-------AATTAAAG-GGCTGCAG-TA-ATTTGACTGTACAAAGGTAGCATAATCATTAGTCT-TCTAATTGGAGGC-TGGAATGAATGGTTGGACGAGGTAAAA-GCTAT--TTT--------------A---TA--TTA-A------------AATG-TTGAAATTTGATGTTAA--GTAAAAAGAC-TTAAATATCATTAAGGGACGAGAAGACCCTATAGAGTT--T-A----ATA-----------------------AATG-T----AAT---TT-TGA---TTA-AG---------TT------TTTA-------ATAAATT-T-T---T--GGT--T-ATT--A---GG-------A-------AAT--T---------TATTTGGTTGGGGTGA---TGAAA---A----GAT----AA--AA-T-AACT-CTTTTT--------T----A-AAT------TAAAT--T-TAA---ATAAATA-GAA----A----A---ATGATCC--A-T--T------T-------A-TA---ATGAT-TAAAAGATTAAATTACC-TTAGGGATAACAGCATAATTTCTTTTAAGAGTTCTTATCAAAAGA-GAAGATTATGACCTCGATGTTGGATTAAGA-TAAATTT---T-GGGTGTAGATGTTC------AA-GTAATTAGGTCTGTTCGACCTTAAAAAT-CTTACATGATCTGAGTTCAAACCGGAGA?????????????????????????????????????????????????????????????????TCATTAAATCAGTTATGGTTCCTTAGATGG--TGCACA--GT----TACTTGGATAACTGTGGTAATTCTAGAGCTAATAC--ATGC-AACTC-GGTCCCG--ACCGGCGACGG-AAG---GGACGCTTTTATTAGA--TCAAAACCAAT-CG--------------------GTC---------TT--C----GG------------------------GCCG-TTTGCCTTGGTGACTCTGAATAAA-TTGTG-GCAGATCGCACGGCCTCC-GAGCCGGCGACGCATCTTTCAAATGTCTGCCTTATCAACTGTCGATGGTAGGTTCTGCGCCTACCATGGTTGTAACGGGTAACGGGGAATCAGGGTTCGATTCCGGAGAGGGAGCCTGAGAAACGGCTACCACATCCAAGGAAGGCAGCAGGCGCGCAAATTACCCACTCCCGGCACGGGGAGGTAGTGACGAAAAATAACGATACGGGACTCA--TCCGAGGCCCCGTAATCGGAATGAGTACACTTTAAAT-CCTTTAACGAGTATCCATTGGAGGGCAAGTCTGGTGCCAGC-AGCCGCGGTAATTCCAGCTCCAATAGCGTATATTAAAGTTGTTGCGGTTAAAAAGCTCGTAGTCGGACTTGTG-TCCCACGCTGCCGGTTCACCG-CCC-GTCGGTGT---CTAACTG-GCATG-CACGTGC-GGACGTCCTG-CCGG-TGG---------CC-----------------C-----------GAA-----CCG------------------G---------CGC----------------------GG---------------------------------------------------GT-------------------------------------------------------------------------CTC--GC------------------------------------------------------------------------------------------------------------------------------------------------------------------------------------------A----------------------------------------------CCCGT-CG----------------------------TC------CGGG--------------G--AAGG-----------------------CCTA-T---CA--TACCCGTCGC-GGTGCTCTTAACCGAGTGTCTCGATGGGCCGGCACGTTTACTTTGAACAAATTAGAGTGCTTAAAGCAGGC-AGC-ATCCGCC--TGAATACCGAGTGCATGGAATAATGGAATAGGACCTCGGTTCTAT-TT-TGTTGGT-TTTCGGAATCCCCGAGGTAATGATCAATAGGGAC-AGACGGGGGCATTCGTATTGCGACGTTAGAGGTG-AAATTCTTGGATCGTCGCAAGACGGACCGAAGCGAAAGCATTTGCCAAGAATGTTTTCTCTGATCAAGAACG-AAAGTTAGAGGTTCGAAGGCGATCAGATACCGCCCTAGTTCTAACCATAAACGATGCCAGCCAGCAATCCGCCGAAGTTCCTCCGATGACTCGGCGGGCGG-CTT---CCGGGAAACC-AAAGCTTTTGGGTTCCGGGGGAAGTATGGTTGCAAAGCTGAAACTTAAAGGAATTGACGGAAGGGCACCACCAGGAGTGGAGCCTGCGGCTTAATTTGACTCAACACGGGAAACCTCACCAGGCCCGGACACCGGGAGGATTGACAGATTGAGAGCTC-TTTCTTGATTCGGTGGGTGGTGGTGCATGGCCGTTCTTAGTTGGTGGAGCGATTTGTCTGGTTAA-TTCCGATAACGAACGAGACTCTAGCCTGCTAACTAGTCG-C----------------------------------------------------------------------------------------------------------------TTCCGGTATC--C--TTGT-------GCTACCGGCGACTC-CTGA---TCTTCTTAGAGGGACAGGCGGCTTCTAGCCGCACGAGATTGAGCAATAACAGGTCTGTGATGCCCTTAGATGTTCTGGGCCGCACGCGCGCTACACTGAAGGAATCAGC--GTGT-CCTCCC-TGGCCGAAAGGTCCGGGTAACCCGCTGAACCTCCTTCGTGCTAGGGATTGGGGCTTGCAATTGTTCCCCATGAACGAGGAATTCCCAGTAA-GCGCGAGTCA-TAAGCTCGCGTTGATTACGTCCCTGCCCTTTGTACACACCGCCCGTCGCTACTACCGATTGAATGATTTAGTGAGGTCTTCGGACCGGTGGGCGAGG----G-GGCTC-GCC------TCCTCGATTCC-ACC--GGGAAGATGCCCAAA??????????????????????????????????????????????????????????????????????????????????????????????????????????????????????????????????????????????????????????????????????????????????AAACAT-AGCGCTG-GGAAATGTCGTGTGTGGGACGCT-CCG--CA------ACCCGACGT-TCG----G--CGGCGAGTTC-AAGTCTCC-CTTGAACGGGGCCACA-GCCCGCAGAGGGTGCCAGGCCCGTA--G-AGACCG--TT-GC----CGT-ACTCGGGGT---GGAGCCGTCCTAAGAGTCGTGTTCCTTGAGAGTGGAGCACTAAGAGGGTGGTAAACTCCATATAAGGCTAAATATGACCACGAGACCGATAGCGAACAAGTACCGTGAGGGAAAGTTGAAAAGAACTTTGAAGAGAGAGTTCAATAGTACGTGAAACCGTTCAGGGGT-AAACGGGAGGGATCCGAAAG---TTCG-AACGGG---GAGACTCA--A-TCCTG-T------------------CCGC-----------T----CGA--CGACG-------CCCGATCC--GCG-----TTTC-CGGAT--GTC-GTTGGC-CTCC-------GGGCGCT-C----CG-CAAGGTG----C--G-TA--CC-GCG-TAAGG----TCG-G-CGATAC--------CGG----CCGGTT--GGG---------------------CTG---CTCGGCGG-----------CGGCGG---GCTGCAT---------------TTC----T--CCCCGG--TA-GG-ACGTCGCGACCCGTCGGAGT--------------------GGGGTCT--CA-------------GG--C-C-CAGGG---T-------------GGA-------GCCCGA--G----GG-----------TATC---GCC---GAG-----G-AA----------TC-TCGGGTT-CAC------GGTAT-C-C----CAGA----CC--CA-GG--G--T-----CGCCCGACCC-C-TG------------TCCGACGG--T----ATGA----ACTGAG-----GA-GATG--GCCCG---------------CTC----TTTAAC------------------------------------------------------------------GA--------G---------------CGTTC---GGCCCGGC-GG-------GCAAGCT---------------------------CCGCGG-------------------------------------------GTAGT----------G-T-GG------TGCGA--------TGCAGC-CT-CACGC---------AGCA-TCC--CCGCCTC---------CCGC--GGGCT----GTT-GG---CC---T--------------CCG-G----AGT-CC--------------------T--CGA-AC----AGATTT------GGC---C-----------------T--TTCTCCC---------GTCCGCGGCG--CTATTGCTT-CGGAT-GCCTT-------CCC-GACCCGTCTTGAAACACGGACCAAGGAGTCTAACATGTGCGCGAGTC-ACTGGG-A-ATCG---CTAA---AGCC--AGAGGCGCAATGAAAG---TGG-----------------G-GC------------------------G-----------------G---------------C---C----TC------------------GT-------------------------------GCC--GC-C----------------AA-----------------GGGAGGATGG----C-A----------AC---------CC---CC---TTC-----------T----T-GGG-----------G-G------------------------------GAGCC---------CGCACTCCCGGGGCGC--------CCCGGC--CT---------CG-------GCC--GTGG-GC---------------GCA-CTCGGAGC-GTACACGTTGGGACCCGAAAGATGGTGAACTATGCCTGGTCAGGA-CGAAGT-CAGGGGAAACCCTGATGGAGGTCCGCAGCGATTCTGA-CGTGCAAATCGATCGTCAGAGCTGGGTATAGGGGCGAAAGACTAATCGAACCATCTAGTAGCTGGTTCCCTCCGAAGTTTCCCTCAGGATAGCTGGC-----------------------GCCC-----G----------CTTGG---------------A-AC--GG-GAC---GAGTCTCATCCGGT-AAAGCGAATGATTAGAGGCCTTGGGGCCGAAACGACCTCAACCTATTCTCAAACTTTAAATGGGTGAGAACT-----CCGGCTT-------------GCTC----GA--------T------T-----------GAAG--C------------------------CG----------C-------G-------------AG---------------------------------------------------AC----------------------------------G------GATC-A-GGGT---GCCAAGTGGGCCATTTTTGGTAAGCAGAACTGGCGCTGTGGGATGAACCAAACGCCGGGTTAAGGCGCCTAAACCGGAGCTCATGGGAGACCATGAAA-GGCGTTGGTTGCTTAAGACAGCAGGACGGTGGCCATGGAAGTCGGAAGCCGCTAAGGAGTGTGTAACAACTCACCTGCCGAAGCAACTAGCCCTGAAAATGGATGGCGCTAAAGCTCCGTGCCTATATCCGGCCGCCGG---AAGGCA-----------------------------TTGGCG---------------CGAGG----GGTTCTCC---------------------------CCGAGCGCGC------AAAGCCCCGGCGAGTAGGAGGG-CGCGGCGGTGTGCGCGGAAGGGTCTGGGCGCGAGCCTGCCTGGAGCCGCCGCCGGTGCAGA-TCTTGGTGGTAGTAGCAAATACTCAAGCGAGGGCCTTGAGGGCTG-ATGTGGAGAAGGGTTTCGTGTGAACAGCCGTTGCACACGAGTCAGTCGATCCTAAG-CCCTAGGAGAAA-TCCGATGTCGATGCGGGGGGCTTT------------CAATTCAGTTTC---CCCCTCGAT--GG---------------------------------GCGAAAGGGAATCCGGTTCCTATTCCGGAACCCGGCAGCG---GAACCGAA------------------------------------TCT--ACGGG-CCCTCAT------------------------------------------CTGAGAAGCT-------------------------------------------------------------------------------------------------------CGTCGGGGTAACCCAAAGGGACCCGGAGACGCCGTCGGGAGACCCGGGCAGAGTTTTCTGTTCTGCATAAGCGTTCGAGTTCCCTGGAATCCTCTAGCAGGGAGATAGGGTTTGGAACGCG-AAGAGCACCGCAGTTGCGGCGGTGTCCGGGTCGTCCCCTCGGACCTTGAAAATCCGGGAGAGGGTCACGCGGAGGTGTCGCGCCGGCTCGTACCCATATCCGCAGCA??????????????????????????????????????????????????????????????????GATAGAGCATCACCTTTAATAGAACAATTAATATACTTTCATGATCATTCAATATTTATTATTGTATTGATTTTGATAGTAGTTGGTTATTTATTAACATCCTTAATTTTAAATAAATCTACTGATCGATATGTTTTAGATGGACAAGGCCTAGAAATTGTATGAACTCTTCTACCAGCTATTGTATTGATTTTTATTGCTTTACCTTCTCTTCGAATTCTTTATTTGCTTGACGAA---ACAGAAAAACCTTTATTAACAATTAAAACAGTAGGACATCAATGATACTGAACTTATGAATATGCAGATTTTATAGAT---ATTGAATTTGATTCTTATATAATTCCTCCAAATGATTTATCACCTTTTAACATTCGTCTCTTAGAAGTTGATAATCGTACAACAATTCCCATAAATACATTAACACGAATTTTAATTACATCTGAAGATGTTCTCCATTCCTGAACTATTCCAAGAGTTGGAGTTAAAGCAGATGCTACTCCTGGTCGAATAAATCAAGCAACATTTGGATTTAATCGACCAGGAATCTACTATGGTCAATGTTCTGAAATCTGTGGAGCAAATCACAGTTTTATACCTATTGTAATAGAAAGAACATCAATTAATGATTTTATTAGATGA?????????????????????????????????????????????????????????????????????????????????????????????????????????????????CGAACAGAATTAGGACATCCAGGTTCACTAATTGGTGATGATCAAATCTATAATGTTATTGTTACCGCTCATGCATTTATCATAATTTTCTTTATAGTAATACCAATTATAATTGGTGGATTTGGGAATTGACTTGTTCCTTTAATATTAGGAGCACCTGATATAGCTTTCCCTCGAATAAATAACATAAGATTTTGATTACTACCTCCCTCTCTTATTCTACTCCTAGTTGGTAGAATTGTAGAAAGAGGAGCAGGTACAGGATGAACAGTGTATCCTCCCCTTGCCTCAAGATTTGCTCATGCCGGACCGGCAGTTGACTTAACAATCTTTTCTTTACATTTAGCAGGTATATCAAGAATTATAGGAGCAGTAAATTTTATTACAACTATACTTAATATAAAATCACCAACAATAAGTCAAATTCAAGTACCTTTATTTGTTTGATCAGTTGGAATTACTGCTCTCTTATTATTATTATCATTACCCGTTTTAGCAGGAGCAATTACTATACTATTAACAGATCGAAATCTTAATACTTCCTTCTTTGATCCAGCTGGTGGAGGTGATCCTATTTTATATCAACATCTATTTTGATTCTTTGGTCATCCTGAAGTTTATATTCTAATTTTACCTGGTTTCGGTATAATTTCCCATGTAATTTCCCATGAAAGAGGGAAAAAAGAAGCCTTTGGTAATTATGGAATAATCTGAGCTATAAGAGCTATTGGTTTTTTAGGATTTGTGGTATGAGCACATCATATATTCACAATTGGTATAGATGTTGATACACGAGCCTACTTTACAGGAGCAACAATAATTATTGCAGTACCTACAGGAATTAAAGTTTTTAGCTGATTAGCCACCATATATGGGGCAAAAACCTCTTTTAATCCTGCTTACTTATGAGCTCTAGGATTTATTTTTCTTTTTACAGTTGGAGGTTTAACTGGTGTAATCCTGGCAAATTCATCCCTTGATATTGTTTTACATGATACTTATTATGTAGTAGCTCATTTTCATTATGTTTTATCTATAGGAGCAGTCTTTGCAATTATAGCAGGATTTATCCATTGATATCCATTATTTTCAGGTTTAACAATAAATCCTTCCTGACTTAAAGCACAATTCTTTATAATATTTACTGGAGTTAATATAACTTTCTTTCCTCAACACTTTTTAGGGTTAGCGGGRATACCTCGACGATATTCAGATTATCCTGATGCCTACACGTCATGAAATATTATTTCAACAATTGGTTCAACTATTTCATTATTAGCCGTTATTTTCTTCATTTATATTTTATGAGAAAGAATTAGATCAAATCGTTCTATCGTCTTTTCAACTCAACTTAATAGTTCAGTAGAATGAATTCATAATTTCCCTCCTGCTGAACATACTTATAATGAATTAA????????????????????????????? [10342 bp]
'Acromantis insularis MN075' ????????ATTAGATACCC---TATTAT--TTTTAT-TGT--GA---------A-A-----T--TG---T-------A-AGCTGGAGTATTAA--TAG-T-T-AT--GG--TCTTGAAACTTAAAGAATTT-GGCGG-TATT-ATAG-TCTATTTAGAGGAATCTGTTAT--GTAATCGATA-ATCCGCG-TT-GAA-CCTT-ACTT--A-----T-A-T-T-------A----A--TT-------TTTGTATATCGCTGT------T------T-A------AGAAT---ATATTTT-TAGG---T----A------ATTTTCT--TAA---T-ATTAA----A-TT----A-AT-T------AATATTTCAAGTCAAGGTGCAG-------------T-A-A-T--------------------ATA--------T-----A------AG--T-TG------AA-T-----------AATGGATTACAA----T---A-AA--ATT------T-AT--T--------TA-------------T----A-TGGA--T---T-----GT-T-A-----T--T-G-----AAAT---AT--------AA--------T---TTG-AAGGTGGATTTAAT-TGTAA-T-----TT-TA-----TAAAGAT-TATTAAAAT-G-A---T-----TTT--AG--GCTCTA-TAATATGCACACATCG-CCCG?????????TCGCCTGTTTATCAAAAACATGGT--TT-CT-T-----GAAATAT-----ATTTAT------GAAATTTG-GCCTGCCCACT-G-------A-A---G-T-TT----TTAAAG-GGCCGCAG-TA-TTTTGACTGTGCAAAGGTAGCATAATCATTAGTCT-TTTAATTGAAGGC-TGGTATGAATGGTTGGATGAGGTGAAT-TCTGT--TTT--------------A---TG--TTA-AT---TT-----TA--A-TTGAATTTAGATTTTAA--GTAAAAAGAC-TTAAATATAATTAAGGGACGAGAAGACCCTATAGAGTT--T-A----ATA-----------------------AATG-A----ACC-AA-A-TAG---TTG-AG---------TTA--ATTA--A---------GAATT-T-T---T--GAT--T-ATTG-T---TA-------A--------AT--T---------TATTTAATTGGGGTGA---TTAAA---A----GAT----AA--AT-TGAACT-CTTTTT--------T----A-AGT------TTAAT--A--AT---ATAATTA-GTT----A----T---ATGATCC--A-T--A------C-------T-TA---ATGAT-TAGAAGATTAAATTACC-TTAGGGATAACAGCATAATTTTTTTTGAGAGTTCATATCGAAAGA-AAAGATTGTGACCTCGATGTTGGATTAAGA-TAAGTTT---T-AGGTGTAGATGTTT--A---TA--A-ACTAGGTCTGTTCGACCTTTAAAAT-CTTACATGATCTGAGTTCAAACCGGAGA??????????????????????????????????????????????????????????????????????????????????????????????????????????T----TACTTGGATAACTGTGGTAATTCTAGAGCTAATAC--ATGC-AACTC-GGTCCCG--ACCGGCGACGG-AAG---GGACGCTTTTATTAGA--TCAAAACCAAT-CG--------------------GTC---------TT--C----GG------------------------GCCG-TTTGCCTTGGTGACTCTGAATAAA-TTATG-GCAGATCGCACGGCCCCC-GAGCCGGCGACGCATCTTTCAAATGTCTGCCTTATCAACTGTCGATGGTAGGTTCTGCGCCTACCATGGTTGTAACGGGTAACGGGGAATCAGGGTTCGATTCCGGAGAGGGAGCCTGAGAAACGGCTACCACATCCAAGGAAGGCAGCAGGCGCGCAAATTACCCACTCCCGGCACGGGGAGGTAGTGACGAAAAATAACGATACGGGACTCA--TCCGAGGCCCCGTAATCGGAATGAGTACACTTTAAAT-CCTTTAACGAGTATCCATTGGAGGGCAAGTCTGGTGCCAGC-AGCCGCGGTAATTCCAGCTCCAATAGCGTATATTAAAGTTGTTGCGGTTAAAAAGCTCGTAGTCGGACTTGTG-TCCCACGCTGCCGGTTCACCG-CCC-GTCGGTGT---TTAACTG-GCATG-CACGTGC-GGACGTCCTG-CCGG-TGG---------CC-----------------C-----------GAG-----CCG------------------G---------CGC----------------------GG---------------------------------------------------GT-------------------------------------------------------------------------CTC--GC------------------------------------------------------------------------------------------------------------------------------------------------------------------------------------------A----------------------------------------------CCCGT-CG----------------------------TC------CGGG--------------G--AAGG-----------------------CCTA-T---CA--TACCCGTCGC-GGTGCTCTTAACCGAGTGTCTCGATGGGCCGGCACGTTTACTTTGAACAAATTAGAGTGCTTAAAGCAGGC-AGC-ATCCGCC--TGAATACCGAGTGCATGGAATAATGGAATAGGACCTCGGTTCTAT-TT-TGTTGGT-TTTCGGAATCCCCGAGGTAATGATCAATAGGGAC-AGACGGGGGCATTCGTATTGCGACGTTAGAGGTG-AAATTCTTGGATCGTCGCAAGACGGACCGAAGCGAAAGCATTTGCCAAGAATGTTTTCTCTGATCAAGAACG-AAAGTTAGAGGTTCGAAGGCGATCAGATACCGCCCTAGTTCTAACCATAAACGATGCCAGCCAGCAATCCGCCGAAGTTCCTCCGATGACTCGGCGGGCGG-CTT---CCGGGAAACC-AAAGCTTTTGGGTTCCGGGGGAAGTATGGTTGCAAAGCTGAAACTTAAAGGAATTGACGGAAGGGCACCACCAGGAGTGGAGCCTGCGGCTTAATTTGACTCAACACGGGAAACCTCACCAGGCCCGGACACCGGGAGGATTGACAGATTGAGAGCTC-TTTCTTGATTCGGTGGGTGGTGGTGCATGGCCGTTCTTAGTTGGTGGAGCGATTTGTCTGGTTAA-TTCCGATAACGAACGAGACTCTAGCCTGCTAACTAGTCG-C----------------------------------------------------------------------------------------------------------------TTCCGGTATC--C-CCTGT-------GCTACCGGCGACTC-CTGA---TCTTCTTAGAGGGACAGGCGGCTTCTAGCCGCACGAGATTGAGCAATAACAGGTCTGTGATGCCCTTAGATGTTCTGGGCCGCACGCGCGCTACACTGAAGGAATCAGC--GTGT-CCTCCC-TGGCCGAAAGGTCCGGGTAACCCGCTGAACCTCCTTCGTGCTAGGGATTGGGGCTTGCAATTGTTCCCCATGAACGAGGAATTCCCAGTAA-GCGCGAGTCA-TAAGCTCGCGTTGATTACGTCCCTGCCCTTTGTACACACCGCCCGTCGCTACTACCGATTGAATGATTTAGTGAGGTCTTCGGACCGGTGGGCGAGG----G-GGTTC-TCC------TCCTCGATTCC-ACC--GGGAAGATGCCCAAACTTGATCATTTAGAGGAAGTAAAAGTCGTAACAAGGTTTCC??????????????????????????????????????????????????????????????????????????????????????TAGCGGCGAGCGAACAGGGAGGA-GCCCAGCACGGAATCCCG-CGTG--TGAAATAG-AACGCAG-GGAAATGTCGTGTGAGGGACGCT-CCG--CA------ACCCGATGT-TCG----G--CGGCGAGTTC-AAGTCTCC-CTTGAACGGGGCCACA-GCCCGCAGAGGGTGCCAGGCCCGTA--G-AGACCG--CT-GC----CGT-TCGC-GGGG---GGAGCCGTCCTCAGAGTCGTGTTCCTTGAGAGTGGAGCACTAAGTGGGTGGTAAACTCCATCTAAGGCTAAATATGACCACGAGACCGATAGCGAACAAGTACCGTGAGGGAAAGTTGAAAAGAACTTTGAAGAGAGAGTTCAATAGTACGTGAAACCGTTCAGGGGT-AAACGGGAGGGATCCGGAAG---GTCG-AACGGG---GAGATTCA--A-TCCCG-T------------------CCGC-----------T----CGT--CGGCA-------CCCGGTCC--GCG-----TCTC-CGGAT--GTC-GTCGGC-CGCC-------GGCCACA-C----CG-CAAGGTG----C--G-CG--CC-GCG-TTAGG----TCG-T-CGGCAC--------CGG----CCGGTC--GGG---------------------TCG---CTTGGCGG-----------CGGCAG---GCTGCAC---------------TTC---TC--TCCCGG--TA-GG-ACGTCGCGACCCGTTGGA-CGT------------------GGGGTCT--AA-------------GG--C-C-CGGGA---T-------------GGA-------GCCCGA--G----GG-----------GATC---GCC---GAG-----G-AA----------TC-TCGGGTT-CAC------GTTCC-C-C----CGGA----CC--CC-GG-----TC----TGCCCGGCCC-C-GG------------TTCGACGG--T----AGGA----AACGAG-----GA-GATG--GCCCG---------------CTC-----------TTTGC------------------------------------------------------------GA--------G---------------CGTCC---GGCCCGGT-GG-------GCAAGCT---------------------------CCGCGGG--------------------------------TCCCTTTTTCGT-GC----------G-T-GG------TGC----------CGCGGC--T-AACGC---------CGCG-TCC--CCGCCGC---------CCGC--GGGCT----GCT-GG---TC---T--------------CCG-G----AGT-CC--------------------T--CGG-AC----AGC-TTT-----GGC---C----------G------T--T-CTCCC---------GTCCGCGGCG--CTATTGCTT-CGGAT-GCCTT-------CCC-GACCCGTCTTGAAACACGGACCAAGGAGTCTAACATGTGCGCGAGTC-ACTGGG-A-ACCA---CTAA---ACCC--AGAGGCGCAATGAAAG---TGG-----------------G-GC------------------------G-----------------G---------------C---C----TC------------------GT-------------------------------GCC--GC-C----------------GA-----------------GGGAGGATGG----C-T----------CT---------CT----T---C-T------AC---------GGGG-----------G-A--------------------------------GCC---------CGCACTCCCGGGGCGC--------CCCGGC--TT---------CG-------GCC--GTGG-GC---------------GCA-CTCAGAGC-GTACACGTTGGGACCCGAAAGATGGTGAACTATGCCTGGTCAGGA-CGAAGT-CAGGGGAAACCCTGATGGAGGTCCGCAGCGATTCTGA-CGTGCAAATCGATCGTCAGAGCTGGGTATAGGGGCGAAAGACTAATCGAACCATCTAGTAGCTGGTTCCCTCCGAAGTTTCCCTCAGGATAGCTGGC-----------------------GCCC-----G----------CTTGG-----------------AA--GTAGGC---GAGTCTCATCCGGT-AAAGCGAATGATTAGAGGCCTTGGGGCCGAAACGACCTCAACCTATTCTCAAACTTTAAATGGGTGAGAACT-----CCGGCTT-------------GCTC----GA--------G------T-----------GAAG--C------------------------CG----------C-------G-------------AG---------------------------------------------------GT----------------------------------G------GATC-A-GGGT---GCCAAGTGGGCCATTTTTGGTAAGCAGAACTGGCGCTGTGGGATGAACCAAACGCCGGGTTAAGGCGCCTAAACCGGAGCTCATGGGAGACCATGAAA-GGCGTTGGTTGCTTAAGACAGCAGGACGGTGGCCATGGAAGTCGGAAGCCGCTAAGGAGTGTGTAACAACTCACCTGCCGAAGCAACTAGCCCTGAAAATGGATGGCGCTAAAGCTCCGTGCCTATACCCGGCCGCCGG---AAGGCA-----------------------------TAGGCG---------------CGAGC-C---GCTCTTCT-------------------GGGGCG-GCGAGCGCGC------GAAGCCCCGGCGAGTAGGAGGG-CGCGGCGGTGTGCGCGGAAGGGTCTGGGCGCGAGCCTGCCTGGAGCCGCCGCCGGTGCAGA-TCTTGGTGGTAGTAGCAAATACTCAAGCGAGGGCCTTGAGGGCTG-ATGTGGAGAAGGGTTTCGTGTGAACAGCCGTTGCACACGAGTCAGTCGATCCTAAG-CCCTAGGAGAAA-TCCGATGTCGATGCGGGGGGTTTT-----CAA-----------AT-TC---CCCCTCGAT--GG---------------------------------GCGAAAGGGAATCCGGTTCCTATTCCGGAACCCGGCAGCG---GAACCGAA------------------------------------TCT--ACGGG-CCCTCGT------------------------------------------CAGAGAAGCT-------------------------------------------------------------------------------------------------------CGTCGGGGTAACCCAAAGGGACCCGGAGACGCCGTCGGGAGACCCGGGCAGAGTTTTCTGTTCTGCATAAGCGTTCGAGTTCCCTGGAATCCTCTAGCAGGGAGATAGGGTTTGGAACGCG-AAGAGCACCGCAGTTGCGGCGGTGTCCGGGTCGTCCCCTCGGACCTTGAAAATCCGGGAGAGGGTCACGCGGAGGTGTCGCGCCGGCTCGTACCCATATCCGCAGCAGGTCTCCAA?????????????????????????????????????????????????????????TATAGAGCTTCTCCNTTAATAGAACAACTTATATATTTTCATGACCACTCAATATTTATTATTACTATAATTGTTATTTCAGTAGGATATATAATTTTATCTTTAATAACCAATAAATTTATTGATCGATATGTAATAGATGGTCAATACCTAGAAATTCTTTGAACAATTCTTCCAGCTATTGTATTAATTTTTATTGCCTTACCTTCTCTGCGTATTCTTTACTTAATTGACGAA---AATTCAAACCCCTTATTAACATTAAAAACCATTGGACATCAATGGTACTGAAGTTATGAATATTCAGATTTTATTAAT---GTTGAATTTGATTCATACATAATTCCTCAAAATGAACTTGATTCATATAATATCCGATTATTAGAAGTTGATAATCGAACAACTCTTCCAATAAATACTTTAACACGAATATTAATTACATCAGAAGATGTAATTCACTCATGAACAATTCCAAGAGTTGGAGTAAAAGCTGATGCTACTCCAGGACGAATAAACCAAGCAACTTTTTGATTTAACCGTCCTGGAGTCTTTTATGGTCAATGTTCAGAGATTTGTGGTGCAAATCATAGCTTTATACCTATTGTTATTGAAAGCACCTCAACAACTGATTTCTTAAACTGA?????????????????????????????????????????????????????????????????????????????????????????????????????????????????CGAACTGAATTAGGGCAACCTGGTTCTTTAATTGGAGATGACCAAATTTATAATGTCATTGTTACTGCTCATGCTTTCATTATAATTTTCTTTATAGTTATACCTATTATAATTGGCGGCTTTGGTAATTGACTAGTACCTTTAATATTAGGAGCACCCGATATAGCTTTTCCCCGAATAAACAATATAAGTTTTTGACTCTTACCTCCATCTATTTTACTATTAATTATTAGAAGTATAGTTGAAAGAGGAGCTGGAACAGGTTGAACAGTATACCCTCCTCTTTCAGCAAGAATTGCCCATGCAGGACCAGCTGTTGATCTAACTATTTTCTCATTACATCTTGCAGGAATATCCAGAATTATAGGGGCTGTAAATTTTATTACAACTATAATCAACATAAAACCAATCTATATAAACCAAACTCAAATACCTTTATTTGTATGGTCAGTAGGTATTACTGCTCTATTACTATTATTATCCTTACCTGTTCTAGCAGGAGCTATTACTATACTTTTAACTGACCGAAACCTAAATACATCCTTTTTTGACCCAGCTGGAGGGGGAGATCCAATCTTATATCAACACTTATTTTGATTTTTTGGTCACCCTGAAGTTTATATTCTAATTCTCCCTGGGTTTGGAATAATTTCCCATGTTATTTCACATGAAAGAGGAAAAAAAGAAGCTTTTGGTAATTATGGAATAATTTGAGCTATATCAGCAATTGGTTTTCTAGGATTTGTTGTATGAGCTCATCATATATTTACAGTAGGGATAGATGTAGATACACGAGCTTACTTTACAGGAGCTACAATAATTATTGCTGTACCTACCGGAATTAAAATTTTTAGTTGACTAGCAACAATATATGGTTCAAAAATAATTAATAGCCCAGCCTCATTATGAGCTTTAGGATTCATTTTTCTTTTCACAGTAGGTGGTTTAACTGGAGTTATTTTAGCCAATTCTGCGATTGATATTATTTTACATGACACCTATTATGTTGTAGCCCATTTCCATTATGTTTTATCTATAGGGGCTGTATTTGCTATCATAGCAGGATTTGTTCACTGATACCCTTTATTTACCGGATTATCATTAAATCCAAATTGATTAAAAAGCCAATTCTTTACTATATTTATTGGTGTTAACCTAACTTTCTTTCCTCAACATTTTTTGGGATTAGCAGGAATACCACGACGATATTCTGATTATCCAGACGCTTATACTTCATGAAATATTGTATCATCTATAGGATCAATAATTTCTTTTATTGCAGTAATAATATTCATTTTCATTTTATGAGAAAGCATAGCTTCTAACCGACCAGTTCTTTATTCTTCTCAAATAAATAGATCTATTGAATGAGCAAATAATCTACCCCCAGCAGAACATACTTATAATGAATTAA????????????????????????????? [10342 bp]
'Acromantis montana MN082' ????????ATTAGATACCC---TATTAT--TTTTAT-TGT--AA---------A-A-----A--TT---T-------A-AGTCAGAGTATTAA--TAG-T-T-AT--GG--TCTTAAAACTTAAAGAATTT-GGCGG-TATT-ATAG-TCTATTTAGAGGAATCTGTTAT--GTAATCGATA-ATCCACG-TT-GAA-CCTT-ACTT--A-----T-A-T-T-------A----T--TT-------TTTGTATACCGCTGT------T------T-A------AGAAT---ATACTTT-TAGG---T----T------ATTTTCT--TAA---T-ATAAA----A-TT----A-AT-T------AATATTTCAAGTCAAGGTGCAG-------------T-A-A-T--------------------ATA--------T-----A------AG--T-TG------AA-T-----------AATGGATTACAA----T---A-AA--ATT------T-AT--T--------TA-------------T----A-TGGA--T---T-----GT-T-A-----T--T-G-----AAAT---AT--------AA--------T---TTG-AAGGTGGATTTAAT-TGTAA-T-----TT-TA-----TAAAGAT-TATTAGAAT-G-A---T-----TTT--AG--GCTCTA-TAATATGTACACATCG-CCCG?????????TCGCCTGTTTATCAAAAACATGGT--TT-CT-T-----GGAAT-T-----GTATAT------GAAATCTG-GCCTGCCCACT-G------AA-A---A-T-TT----TTAAAG-GGCCGCAG-TA-TTTTGACTGTGCAAAGGTAGCATAATCATTAGTCT-TTTAATTGAAGGC-TGGTATGAATGGTTGGATAAGGTGAAT-TCTGT--TTT--------------A---TG--TTA-AT---TC-----TT--A-TTGAATTTAGGTTTTAA--GTAAAAAAAC-TTAAATATAATTAAGGGACGAGAAGACCCTATAGAGTT--T-A----ATA-----------------------AATG-A----TAT-AATT-TAA---TTG-AG---------TTA--ATTA--A---------AAATT-T-T---T--AAT--T-ATTA-T---TA-------A--------AT--T---------TATTTAGTTGGGGTGA---TTAAA---A----GAT----AA--AG-TAAACT-CTTTTT--------T----A-ATT------TTAAT--A--AT---ATAATTA-GTT----A----T---ATGATCC--A-T--A------A-------T-TA---ATGAT-TAAAAGATTAAATTACC-TTAGGGATAACAGCATAATTTTTTTCGAGAGTTCTTATCGAAAAA-GAAGATTGTGACCTCGATGTTGGATTAAGA-TTAGTTT---T-GGGTGTAGATGTTC--A---TA--A-ACTAGGTCTGTTCGACCTTTAAAAT-CTTACATGATCTGAGTTCAAACCGGAGA?????????????????????????????????????????????????????????????????TCATTAAATCAGTTATGGTTCCTTAGATGA--TGCACA--GT----TACTTGGATAACTGTGGTAATTCTAGAGCTAATAC--ATGC-AACTC-GGTCCCG--ACCGGCGACGG-AAG---GGACGCTTTTATTAGA--TCAAAACCAAT-CG--------------------GTC---------TT--C----GG------------------------GCCG-TTTGCCTTGGTGACTCTGAATAAA-TTATG-GCAGATCGCACGGCCCCC-GAGCCGGCGACGCATCTTTCAAATGTCTGCCTTATCAACTGTCGATGGTAGGTTCTGCGCCTACCATGGTTGTAACGGGTAACGGGGAATCAGGGTTCGATTCCGGAGAGGGAGCCTGAGAAACGGCTACCACATCCAAGGAAGGCAGCAGGCGCGCAAATTACCCACTCCCGGCACGGGGAGGTAGTGACGAAAAATAACGATACGGGACTCA--TCCGAGGCCCCGTAATCGGAATGAGTACACTTTAAAT-CCTTTAAC-AGTATCCATTGGAGGGCAAGTCTGGTGCCAGC-RGCCGCGGTAATTCCAGCTCCAATAGCGTATATTAAAGTTGTTGCGGTTAAAAAGCTCGTAGTCGGACTTGTG-TCCCACGCTGCCGGTTCACCG-CCC-GTCGGTGT---TTAACTG-GCATG-CACGTGC-GGACGTCCTG-CCGG-TGG---------CC-----------------C-----------GAG-----CCG------------------G---------CGC----------------------GG---------------------------------------------------GT-------------------------------------------------------------------------CTC--GC------------------------------------------------------------------------------------------------------------------------------------------------------------------------------------------A----------------------------------------------CCCGT-CG----------------------------TC------CGGG--------------G--AAGG-----------------------CCTA-T---CA--TACCCGTCGC-GGTGCTCTTAACCGAGTGTCTCGATGGGCCGGCACGTTTACTTTGAACAAATTAGAGTGCTTAAAGCAGGC-AGC-ATCCGCC--TGAATACCGAGTGCATGGAATAATGGAATAGGACCTCGGTTCTAT-TT-TGTTGGT-TTTCGGAATCCCCGAGGTAATGATCAATAGGGAC-AGACGGGGGCATTCGTATTGCGACGTTAGAGGTG-AAATTCTTGGATCGTCGCAAGACGGACCGAAGCGAAAGCATTTGCCAAGAATGTTTTCTCTGATCAAGAACG-AAAGTTAGAGGTTCGAAGGCGATCAGATACCGCCCTAGTTCTAACCATAAACGATGCCAGCCAGCAATCCGCCGAAGTTCCTCCGATGACTCGGCGGGCGG-CTT---CCGGGAAACC-AAAGCTTTTGGGTTCCGGGGGAAGTATGGTTGCAAAGCTGAAACTTAAAGGAATTGACGGAAGGGCACCACCAGGAGTGGAGCCTGCGGCTTAATTTGACTCAACACGGGAAACCTCACCAGGCCCGGACACCGGGAGGATTGACAGATTGAGAGCTC-TTTCTTGATTCGGTGGGTGGTGGTGCATGGCCGTTCTTAGTTGGTGGAGCGATTTGTCTGGTTAA-TTCCGATAACGAACGAGACTCTAGCCTGCTAACTAGTCG-C----------------------------------------------------------------------------------------------------------------TTCCGGTATC--C-CCTGT-------GCTACCGGCGACTC-CTGA---TCTTCTTAGAGGGACAGGCGGCTTCTAGCCGCACGAGATTGAGCAATAACAGGTCTGTGATGCCCTTAGATGTTCTGGGCCGCACGCGCGCTACACTGAAGGAATCAGC--GTGT-CCTCCC-TGGCCGAAAGGTCCGGGTAACCCGCTGAACCTCCTTCGTGCTAGGGATTGGGGCTTGCAATTGTTCCCCATGAACGAGGAATTCCCAGTAA-GCGCGAGTCA-TAAGCTCGCGTTGATTACGTCCCTGCCCTTTGTACACACCGCCCGTCGCTACTACCGATTGAATGATTTAGTGAGGTCTTCGGACCGGTGGGCGAGG----G-GGTTC-TCC------TCCTCGATTCC-ACC--GGGAAGATGCCCAAACTTGATCATTTAGAGGAAGTAAAAGTCGTAACAAGGTTTCC??????????????????????????????????????????????????????????????????????????????????????TAGCGGCGAGCGAACAGGGAGGA-GCCCAGCACGGAATCCCG-CGTG--TGAAATAG-AACGCAG-GGAAATGTCGTGTGAGGGACGCT-CCG--CA------ACCCGATGT-TCG----G--CGGCGAGTTC-AAGTCTCC-CTTGAACGGGGCCACA-GCCCGCAGAGGGTGCCAGGCCCGTA--G-AGACCG--CT-GC----CGT-TCGC-GGGG---GGAGCCGTCCTCAGAGTCGTGTTCCTTGAGAGTGGAGCACTAAGTGGGTGGTAAACTCCATCTAAGGCTAAATATGACCACGAGACCGATAGCGAACAAGTACCGTGAGGGAAAGTTGAAAAGAACTTTGAAGAGAGAGTTCAATAGTACGTGAAACCGTTCAGGGGT-AAACGGGAGGGATCCGGAAG---GTCG-AACGGG---GAGATTCA--A-TCCCG-T------------------CCGC-----------T----CGT--CGGCA-------CCCGGTCC--GCG-----TTTC-CGGAT--GTC-GTCGGC-CGCC-------GGCCACA-C----CG-CAAGGTG----C--G-CG--CC-GCG-TTAGG----TCG-T-CGGCAC--------CGG----CCGGTC--GGG---------------------TCG---TTTGGCGG-----------CGGCAG---GCTGCAC---------------TTC---TC--TCCCGG--TA-GG-ACGTCGCGACCCGTTGGA-CGT------------------GGGGTCT--AA-------------GG--C-C-CGGGA---T-------------GGA-------GCCCGA--G----GG-----------GATC---GCC---GAG-----G-AA----------TC-TCGGGTT-CAC------GTTCC-C-C----CGGA----CC--CC-GG-----T-----TGCCCGGCCC-C-GG------------TTCGACGG--T----AGGA----AACGAG-----GA-GATG--GCCCG---------------CTC-------TATGC----------------------------------------------------------------GA--------G---------------CGTCC---GGCCCGGT-GG-------GCAAGCT---------------------------CCACGGG----------------------------------TTTTTTCTGT-GC----------G-T-GG------TGC----------CGCGGC--T-AACGC---------CGCG-TCC--CCGCCGC---------CCGC--GGGCT----GCT-GG---TC---C--------------CCG-G----AGT-CC--------------------T--CGG-AC----AGC-TTT-----GGC---C----------G------T--T-CTCCC---------GTCCGCGGCG--CTATTGCTT-CGGAT-GCCTT-------CCC-GACCCGTCTTGAAACACGGACCAAGGAGTCTAACATGTGCGCGAGTC-ACTGGG-A-ACCA---CTAA---ACCC--AGAGGCGCAATGAAAG---TGG-----------------G-GC------------------------G-----------------G---------------C---C----TC------------------GT-------------------------------GCC--GC-C----------------GA-----------------GGGAGGATGG----C-T----------TT---------CT----T---C-T------------------GGG-----------G-A--------------------------------GCC---------CGCACTCCCGGGGCGC--------CCCGGC--TT---------CG-------GCC--GTGG-GC---------------GCA-CTCAGAGC-GTACACGTTGGGACCCGAAAGATGGTGAACTATGCCTGGTCAGGA-CGAAGT-CAGGGGAAACCCTGATGGAGGTCCGCAGCGATTCTGA-CGTGCAAATCGATCGTCAGAGCTGGGTATAGGGGCGAAAGACTAATCGAACCATCTAGTAGCTGGTTCCCTCCGAAGTTTCCCTCAGGATAGCTGGC-----------------------GCCC-----G----------CTTGG-----------------AA--GTAGGC---GAGTCTCATCCGGT-AAAGCGAATGATTAGAGGCCTTGGGGCCGAAACGACCTCAACCTATTCTCAAACTTTAAATGGGTGAGAACT-----CCGGCTT-------------GCTC----GA--------G------T-----------GAAG--C------------------------CG----------C-------G-------------AG---------------------------------------------------GT----------------------------------G------GATC-A-GGGT---GCCAAGTGGGCCATTTTT?????????????????????????????????????????????????????????????????????????????????????????????????????????????????????????????????????????????????????????????????????????????????????????????????????????????????????????????????????????????????????????????????????????????????????????????????????????????????????????????????????????????????????????????????????????????????????????????????????????????????????????????????????????????????????????????????????????????????????????????????????????????????????????????????????????????????????????????????????????????????????????????????????????GTGCTCCCCCTCGAT--GG---------------------------------GCGAAAGGGAATCCGGTTCCTATTCCGGAACCCGGCAGCG---GAACCGAA------------------------------------TCT--ACGGG-CCCTCGA------------------------------------------AAGAGAAGCT-------------------------------------------------------------------------------------------------------CGTCGGGGTAACCCAAAGGGACCCGGAGACGCCGTCGGGAGACCCGGGCAGAGTTTTCTGTTCTGCATAAGCGTTCGAGTTCCCTGGAATCCTCTAGCAGGGAGATAGGGTTTGGAACGCG-AAGAGCACCGCAGTTGCGGCGGTGTCCGGGTCGTCCCCTCGGACCTTGAAAATCCGGGAGAGGGTCACGCGGAGGTGTCGCGCCGGCTCGTACCCATATCCGCAGC????????????????????????????????????????????????????????????????????ATAGAGCTTCTCCTTTAATAGAACAATTAATATATTTTCACGATCACTCAATATTTATTATCACTATAATCGTAATTTCAGTAGGATATATAATCTTATCTCTAATAACAAATAAATTCATTGACCGACACGTAATAGACGGTCAATATTTAGAAATTCTTTGAACTGTTTTACCAGCTATCGTTTTAATCTTTATTGCCCTACCTTCTCTTCGTATTCTTTACTTAATCGATGAA---AATTCCAATCCTTTATTAACATTAAAAACTATTGGACATCAATGATATTGAAGTTATGAATATTCTGACTTCATTGAT---GTTGAATTTGATTCATATATAATTCCTCAAAATGAACTTGATCCTTACAATATTCGGTTACTTGAAGTTGATAATCGAACAACTCTACCAATAAATACATTAACACGAATATTAATTACGTCAGAAGACGTAATTCACTCATGAACTATTCCAAGAGTTGGAGTAAAAGCTGATGCCACTCCAGGACGAATAAATCAAGCAACTTTTTGATTCAACCGTCCTGGAGTTTTTTATGGTCAATGTTCAGAAATCTGTGGCGCAAATCATAGTTTCATGCCTATTGTTATTGAAAGAACTTCAACAGCCGACTTTTTAAATTGA?????????????????????????????????????????????????????????????????????????????????????????????????????????????????CGAACTGAACTAGGACAACCCGGTTCCTTAATTGGTGATGATCAAATTTATAATGTTATTGTTACTGCCCACGCTTTCATTATAATTTTTTTCATAGTTATACCTATTATAATTGGTGGTTTCGGAAATTGATTAGTACCTTTAATATTAGGAGCTCCTGATATAGCTTTTCCTCGAATAAACAACATAAGTTTTTGACTTCTACCCCCATCCATTTTACTATTAATTATTAGAAGTATGGTAGAAAGAGGTGCTGGTACAGGTTGAACAGTTTATCCTCCTCTTTCAGCAAGAATTGCTCATGCTGGACCAGCCGTTGATTTAACTATTTTTTCATTACATCTTGCAGGAATATCAAGAATTATAGGTGCCGTTAATTTCATTACAACTATAATTAACATAAAACCAATATACATAAACCAAACTCAAATACCTTTATTTGTTTGATCAGTAGGTATTACTGCTTTATTATTACTATTATCTTTACCCGTTTTAGCAGGAGCTATTACAATACTTTTAACCGACCGAAATCTTAATACATCTTTCTTTGATCCTGCGGGAGGAGGAGATCCAATTTTATATCAACATTTATTTTGATTTTTCGGACATCCAGAAGTCTACATTTTAATTTTACCAGGTTTCGGTATAATTTCCCATGTTATTTCACATGAAAGAGGAAAAAAGGAAGCTTTTGGTAACTATGGTATAATTTGAGCTATGTCCGCAATTGGATTTTTAGGTTTCGTTGTATGAGCTCATCATATATTTACAGTAGGTATAGATGTAGACACACGAGCTTATTTCACAGGAGCCACAATAATTATTGCTGTACCGACTGGTATTAAAATTTTTAGTTGATTAGCAACAATATATGGTTCAAAAATAATCCATAGCCCTGCATCTCTATGAGCATTAGGTTTTATTTTCTTATTTACTGTTGGAGGATTAACCGGAGTAATTTTAGCTAATTCAGCTATTGATATTATTTTACATGATACTTATTATGTTGTAGCCCATTTCCATTATGTTTTATCTATAGGAGCTGTTTTTGCTATTATAGCAGGATTTGTTCATTGATATCCATTATTTACCGGATTATCATTAAATCCAAACTGATTAAAAAGCCAATTCTTCACTATATTTATTGGAGTAAATTTAACTTTCTTCCCTCAACACTTCTTAGGTTTAGCAGGAATACCACGACGATATTCTGATTATCCTGATGCTTATACCTCATGAAATATTGTTTCATCAATAGGATCAATAATTTCTTTTATCGCAGTAATAATATTCATTTTCATTCTATGAGAAAGAATAGCAACAAATCGACCAGTTCTTTATTCATCTCAGATAAATAGATCTATTGAATGAGCAAATAATTTACCCCCTGCAGAACACACTTATAACGAATTAA????????????????????????????? [10342 bp]
'Acromantis sp MN004' ???????????????????????????????????????????????????????????????????????????????????????????????????????????????????????CTTAAAGAATTT-GGCGG-TATT-ATAG-TCTATTTAGAGGAATCTGTTAT--GTAATCGATA-ATCCACG-TT-GAA-CCTT-ACTT--A-----T-A-T-T-------A----T--TT-------TTTGTATACCGCTGT------T------T-A------AGAAT---ATACTTT-TAGG---T----T------ATTTTCT--TAA---T-ATAAA----A-TT----A-AT-T------ARTATTTCAAGTCAAGGTGCAR-------------T-A-A-T--------------------ATA--------T-----A------AG--T-TG------AA-T-----------AATGGATTACAA----T---A-AA--GTT------T-AT--T--------TA-------------T----A-TGGA--T---T-----AT-T-A-----T--T-G-----AAAT---AT--------GA--------T---TTG-AAGGTGGATTTAAT-TGTAA-T-----TT-TA-----TAAAGAT-TGTTAAAAT-G-A---T-----TTT--AG--GCTCTA-TAATATGTACACATCG-CCC???????????????????????????????????????????????????????????????????????????????????????????????????????????????????????????????????????????????????????????????????????????????????????????????????????????????????????????????????????????????????????????????????????????????????????????????????????????????????????????????????????????????????????????????????????????????????????????????????????????????????????????????????????????????????????????????????????????????????????????????????????????????????????????????????????????????????????????????????????????????????????????????????????????????????????????????????????????????????????????????????????????????????????????????????????????????????????????????????????????????????????????????????????????????????????????????????????????????????????????????????????????????????????????????????????????????TCTCAAAGATTAAGCCATGC-ATGTCTCAGTGCAAGCCGAATT-AAGGTGAAACCGCGAATGGCTCATTAAATCAGTTATGGTTCCTTAGATGA--TGCACA--GT----TACTTGGATAACTGTGGTAATTCTAGAGCTAATAC--ATGC-AACTC-GGTCCCG--ACCGGCGACGG-AAG---GGACGCTTTTATTAGA--TCAAAACCAAT-CG--------------------GTC---------TT--C----GG------------------------GCCG-TTTGCCTTGGTGACTCTGAATAAA-TTATG-GCAGATCGCACGGCCCCC-GAGCCGGCGACGCATCTTTCAAATGTCTGCCTTATCAACTGTCGATGGTAGGTTCTGCGCCTACCATGGTTGTAACGGGTAACGGGGAATCAGGGTTCGATTCCGGAGAGGGAGCCTGAGAAACGGCTACCACATCCAAGGAAGGCAGCAGGCGCGCAAATTACCCACTCCCGGCACGGGGAGGTAGTGACGAAAAATAACGATACGGGACTCA--TCCGAGGCCCCGTAATCGGAATGAGTACACTTTAAAT-CCTTTAACGAGTATCCATTGGAGGGCAAGTCTGGTGCCAGC-AGCCGCGGTAATTCCAGCTCCAATAGCGTATATTAAAGTTGTTGCGGTTAAAAAGCTCGTAGTCGGACTTGTG-TCCCACGCTGCCGGTTCACCG-CCC-GTCGGTGT---TTAACTG-GCATG-CACGTGC-GGACGTCCTG-CCGG-TGG---------CC-----------------C-----------GAG-----CCG------------------G---------CGC----------------------GG---------------------------------------------------GT-------------------------------------------------------------------------CTC--GC------------------------------------------------------------------------------------------------------------------------------------------------------------------------------------------A----------------------------------------------CCCGT-CG----------------------------TC------CGGG--------------G--AAGG-----------------------CCTA-T---CA--TACCCGTCGC-GGTGCTCTTAACCGAGTGTCTCGATGGGCCGGCACGTTTACTTTGAACAAATTAGAGTGCTTAAAGCAGGC-AGC-ATCCGCC--TGAATACCGAGTGCATGGAATAATGGAATAGGACCTCGGTTCTAT-TT-TGTTGGT-TTTCGGAATCCCCGAGGTAATGATCAATAGGGAC-AGACGGGGGCATTCGTATTGCGACGTTAGAGGTG-AAATTCTTGGATCGTCGCAAGACGGACCGAAGCGAAAGCATTTGCCAAGAATGTTTTCTCTGATCAAGAACG-AAAGTTAGAGGTTCGAAGGCGATCAGATACCGCCCTAGTTCTAACCATAAACGATGCCAGCCAGCAATCCGCCGAAGTTCCTCCGATGACTCGGCGGGCGG-CTT---CCGGGAAACC-AAAGCTTTTGGGTTCCGGGGGAAGTATGGTTGCAAAGCTGAAACTTAAAGGAATTGACGGAAGGGCACCACCAGGAGTGGAGCCTGCGGCTTAATTTGACTCAACACGGGAAACCTCACCAGGCCCGGACACCGGGAGGATTGACAGATTGAGAGCTC-TTTCTTGATTCGGTGGGTGGTGGTGCATGGCCGTTCTTAGTTGGTGGAGCGATTTGTCTGGTTAA-TTCCGATAACGAACGAGACTCTAGCCTGCTAACTAGTCG-C----------------------------------------------------------------------------------------------------------------TTCCGGTATC--C-CCTGT-------GCTACCGGCGACTC-CTGA---TCTTCTTAGAGGGACAGGCGGCTTCTAGCCGCACGAGATTGAGCAATAACAGGTCTGTGATGCCCTTAGATGTTCTGGGCCGCACGCGCGCTACACTGAAGGAATCAGC--GTGT-CCTCCC-TGGCCGAAAGGTCCGGGTAACCCGCTGAACCTCCTTCGTGCTAGGGATTGGGGCTTGCAATTGTTCCCCATGAACGAGGAATTCCCAGTAA-GCGCGAGTCA-TAAGCTCGCGTTGATTACGTCCCTGCCCTTTGTACACACCGCCCGTCGCTACTACCGATTGAATGATTTAGTGAGGTCTTCGGACCGGTGGGCGAGG----G-GGTTC-TCC------TCCTCGATTCC-ACC--GGGAAGATGCCCAAACTTGATCATTTAGAGGAAGTAAAAGTCGTAACAAGGT??????????????????????????????????????????????????????????????????????????????????????????TAGCGGCGAGCGAACAGGGAGGA-GCCCAGCACGGAATCCCG-CGTG--TGAAATAG-AACGCAG-GGAAATGTCGTGTGAGGGACGCT-CCG--CA------ACCCGATGC-TCG----G--CGGCGAGTTC-AAGTCTCC-CTTGAACGGGGCCACA-GCCCGCAGAGGGTGCCAGGCCCGTA--G-AGACCG--CT-GC----CGT-TCGC-GGGG---GGAGCCGTCCTCAGAGTCGTGTTCCTTGAGAGTGGAGCACTAAGTGGGTGGTAAACTCCATCTAAGGCTAAATATGACCACGAGACCGATAGCGAACAAGTACCGTGAGGGAAAGTTGAAAAGAACTTTGAAGAGAGAGTTCAATAGTACGTGAAACCGTTCAGGGGT-AAACGGGAGGGATCCGGAAG---GTCG-AACGGG---GAGATTCA--A-TCCCG-T------------------CCGC-----------T----CGT--CGGCA-------CCCGGTCC--GCG-----TTTC-CGGAT--GTA-TTCGGC-CGCC-------GGCCACA-C----CG-CAAGGTG----C--G-CG--CC-GCG-TTAGG----TCG-T-CGGCAC--------CGG----CCGGTC--GGG---------------------TCG---TTTGGCGG-----------CGGCAG---GCTGCAC---------------TTC---TC--TCCCGG--TA-GG-ACGTCGCGACCCGTTGGA-CGT------------------GGGGTCT--AA-------------GG--C-C-CGGGA---T-------------GGA-------GCCCGA--G----GG-----------GATC---GCC---GAG-----G-AA----------TC-TCGGGTT-CAC------GTTCC-C-C----CGGA----CC--CC-GG-----TC----TGCCCGGCCC-C-GG------------TTCGACGG--T----AGGA----AACGAG-----GA-GATG--GCCCG---------------CTC-------TTTGC----------------------------------------------------------------GA--------G---------------CGTCC---GGCCCGGT-GG-------GCAAGCT---------------------------CCACGGG----------------------------------TTTTTTTTGT-GC----------G-T-GG------TGC----------CGCGGC--T-AACGC---------CGCG-TCC--CCGCCGC---------CCGC--GGGCT----GCT-GG---TC---T--------------CCG-G----AGT-CC--------------------T--CGG-AC----AGC-TTT-----GGC---C----------G------T--T-CTCCC---------GTCCGCGGCG--CTATTGCTT-CGGAT-GCCTT-------CCC-GACCCGTCTTGAAACACGGACCAAGGAGTCTAACATGTGCGCGAGTC-ACTGGG-A-ACCA---CTAA---ACCC--AGAGGCGCAATGAAAG---TGG-----------------G-GC------------------------G-----------------G---------------C---C----TC------------------GT-------------------------------GCC--GC-C----------------GA-----------------GGGAGGATGG----C-T----------CT---------CT----T---C-T------------------GGG-----------G-A--------------------------------GCC---------CGCACTCCCGGGGCGC--------CCCGGC--TT---------CG-------GCC--GTGG-GC---------------GCA-CTCAGAGC-GTACACGTTGGGACCCGAAAGATGGTGAACTATGCCTGGTCAGGA-CGAAGT-CAGGGGAAACCCTGATGGAGGTCCGCAGCGATTCTGA-CGTGCAAATCGATCGTCAGAGCTGGGTATAGGGGCGAAAGACTAATCGAACCATCTAGTAGCTGGTTCCCTCCGAAGTTTCCCTCAGGATAGCTGGC-----------------------GCCC-----G----------CTTGG-----------------AA--GTAGGC---GAGTCTCATCCGGT-AAAGCGAATGATTAGAGGCCTTGGGGCCGAAACGACCTCAACCTATTCTCAAACTTTAAATGGGTGAGAACT-----CCGGCTT-------------GCTC----GA--------G------T-----------GAAG--C------------------------CG----------C-------G-------------AG---------------------------------------------------GT----------------------------------G------GATC-A-GGGT---GCCAAGTGGGCCATTTTTGGTAAGCAGAACTGGCGCTGTGGGATGAACCAAACGCCGGGTTAAGGCGCCTAAACCGGAGCTCATGGGAGACCATGAAA-GGCGTTGGTTGCTTAAGACAGCAGGACGGTGGCCATGGAAGTCGGAAGCCGCTAAGGAGTGTGTAACAACTCACCTGCCGAAGCAACTAGCCCTGAAAATGGATGGCGCTAAAGCTCCGTGCCTATACCCGGCCGCCGG---AAGGCA-----------------------------TAGGCG---------------TGAGC----CGCTCTTCT-------------------GGGGCG-GCGAGCGCGC------GAAGCCCCGGCGAGTAGGAGGGCGCCGGCGGTGTGCGCGGAAGGGTCTGGGCGCGAGCCTGCCTGGAGCCGCCGCCGGTGCAGA-TCTTGGTGGTAGTAGCAAATACTCAAGCGAGGGCCTTGAGGGCTG-ATGTGGAGAAGGGTTTCGTGTGAACAGCCGTTGCACACGAGTCAGTCGATCCTAAG-CCCTAGGAGAAA-TCCGATGTCGATGCGGGGGGTTTC-----------ATTTACTGTGCTC---CCCCTCGAT--GG---------------------------------GCGAAAGGGAATCCGGTTCCTATTCCGGAACCCGGCAGCG---GAACCGAA------------------------------------TCT--ACGGG-CCCTCGT------------------------------------------CAGAGAAGCT-------------------------------------------------------------------------------------------------------CGTCGGGGTAACCCAAAGGGACCCGGAGACGCCGTCGGGAGACCCGGGCAGAGTTTTCTGTTCTGCATAAGCGTTCGAGTTCCCTGGAATCCTCTAGCAGGGAGATAGGGTTTGGAACGCG-AAGAGCACCGCAGTTGCGGCGGTGTCCGGGTCGTCCCCTCGGACCTTGAAAATCCGGGAGAGGGTCACGCGGAGGTGTCGCGCCGGCTCGTACCCATATCCGCAGCAGGTCTCCAAGGTGAAGAGCCT?????????????????????????????????????????????????????????????????????????????????????????????????TATTTATTATTACTATAATTGTAATTTCAGTAGGATATATAATTTTATCTTTAATAACAAATAAATTTATTGATCGACACGTAATAGACGGTCAATATTTAGAAATTCTTTGAACTGTTTTACCAGCTATTGTTCTAATTTTTATTGCTTTACCTTCTCTTCGTATTTTATATTTAATTGATGAA---AATTCTAATCCTTTATTAACATTAAAAACTATTGGACATCAATGATATTGAAGTTATGAATATTCAGATTTTATTGAT---GTTGAATTTGATTCATATATAATTCCCCAAAATGAACTCGATCTTTATAATATTCGATTACTTGAAGTTGATAATCGAACAACTTTACCAATAAATACATTAACACGAATATTAATTACATCAGAAGATGTAATTCACTCATGAACAATCCCAAGAGTTGGTGTAAAAGCTGATGCTACTCCAGGACGAATAAATCAAGCAACTTTTTGATTCAACCGTCCTGGAGTATTTTATGGTCAATGTTCTGAAATTTGTGGTGCAAATCATAGCTTTATACCTATTGTTATTGA??????????????????????????????????????????????????????????????????????????????????????????????????????????????????????????????????????????????????????????????????????????????????????????????????????????????????????????????????????????????????????????????????????????????????????????????????????????????????????????????????????????????????????????????????????????????????????????????????????????????????????????????????????????????????????????????????????????????????????????????????????????????????????????????????????????????????????????????????????????????????????????????????????????????????????????????????????????????????????????????????????????????????????????????????????????????????????????????????????????????????????????????????????????????????????????????????????????????????????????????????????????????????????????????????????????????????????????????????????????????????????????????????????????????????????????????????????????????????????????????????????????????????????????????????????????????????????????????????????????????????????????????????????????????????????????????????????????????????????????????????????????????????????????????????????????????????????????????????????????????????????????????????????????????????????????????????????????????????????????????????????????????????????????????????????????????????????????????????????????????????????????????????????????????????????????????????????????????????????????????????????????????????????????????????????????????????????????????????????????????????????????????????????????????????????????????????????????????????? [10342 bp]
'Acromantis sp MN321' ?????????????ATACCC---TATTAT--TTTTAT-TGT--AA---------A-T-----T--TA---T-------A-AGTCGGAGTATTAA--TAG-T-T-AT--GA--TCTTAAAACTTAAAGAATTT-GGCGG-TATT-ATAG-TCTATTTAGAGGAATCTGTTAT--GTAATCGATA-ATCCGCG-TT-GAA-CCTT-ACTT--A-----T-A-T-T-------A----T--TT-------TTTGTATACCGCTGT------T------T-A------AGAAT---ATACTTT-TAGG---T----T-A----ATTTTCT--TAA---T-ATAAA----A-TT----A-TT-T------AATATTTCAAGTCAAGGTGCAG-------------T-A-A-T--------------------ATA--------T-----A------AG--T-TG------AA-T-----------AATGGATTACAA----T---A-AA--TTT------T-AT--T--------TA-------------A----A-TGGA--T---A-----AT-T-A-----T--T-G-----AAAT---AT--------AA--------T---TTA-AAGGTGGATTTAAT-TGTAA-T-----TT-TA-----TAAAGAT-TATTAAAAT-G-A---T-----TTT--AG--GCTCTA-TAATATGCACACATCG-CCC???????????????????????????????GTT--TT-CT-T-----GTAAG-T-----AAATAT------GAAATCTG-GCCTGCCCACT-G------AA-A-------TT----TTAAAG-GGCCGCAG-TA-TTTTGACTGTGCAAAGGTAGCATAATCATTAGTCT-TTTAATTGAAGGC-TGGTATGAATGGTTGGATGAGGTGAAT-TCTGT--TTT--------------A---TG--TTA-AT---TT-----G---G-TTGAATTTAGATTTTAA--GTAAAAAGAC-TTAAATATAGTTAAGGGACGAGAAGACCCTATAGAGTT--T-A----ATA-----------------------AATG-A----AAT-AAAT-TAA---TTA-AG---------TTA--ATTA--A---------AAATT-T-T---T--AAT--T-ATTA-T---TA-------A--------GT--T---------TATTTGATTGGGGTGA---TTAAA---A----GAT----AA--AA-TAAACT-CTTTTT--------T----G-ATT------TTAAT--A--AT---ATAATTA-ATT----A----T---ATGATCC--A-T--A------A-------T-TA---ATGAT-TGAAAGATTAAATTACC-TTAGGGATAACAGCATAATTTTTTTTGAGAGTTCATATCGAAAAA-AAAGATTGTGACCTCGATGTTGGATTAAGA-TTAGTTT---T-AGGTGTAGATGTTT--A---AT--A-ACTAGGTCTGTTCGACCTTTAAAAT-CTTACA?????????????????????????TCAAAGATTAAGCCATGC-ATGTCTCAGTGCAAGCCGAATT-AAGGTGAAACCGCGAATGGCTCATTAAATCAGTTATGGTTCCTTAGATGA--TGCACA--GT----TACTTGGATAACTGTGGTAATTCTAGAGCTAATAC--ATGC-AACTC-GGTCCCG--ACCGGCGACGG-AAG---GGACGCTTTTATTAGA--TCAAAACCAAT-CG--------------------GTC---------TT--C----GG------------------------GCCG-TTTGCCTTGGTGACTCTGAATAAA-TTATG-GCAGATCGCACGGCCCCC-GAGCCGGCGACGCATCTTTCAAATGTCTGCCTTATCAACTGTCGATGGTAGGTTCTGCGCCTACCATGGTTGTAACGGGTAACGGGGAATCAGGGTTCGATTCCGGAGAGGGAGCCTGAGAAACGGCTACCACATCCAAGGAAGGCAGCAGGCGCGCAAATTACCCACTCCCGGCACGGGGAGGTAGTGACGAAAAATAACGATACGGGACTCA--TCCGAGGCCCCGTAATCGGAATGAGTACACTTTAAAT-CCTTTAACGAGTATCCATTGGAGGGCAAGTCTGGTGCCAGC-AGCCGCGGTAATTCCAGCTCCAATAGCGTATATTAAAGTTGTTGCGGTTAAAAAGCTCGTAGTCGGACTTGTG-TCCCACGCTGCCGGTTCACCG-CCC-GTCGGTGT---TTAACTG-GCATG-CACGTGC-GGACGTCCTG-CCGG-TGG---------CC-----------------C-----------GAG-----CCG------------------G---------CGC----------------------GG---------------------------------------------------GT-------------------------------------------------------------------------CTC--GC------------------------------------------------------------------------------------------------------------------------------------------------------------------------------------------A----------------------------------------------CCCGT-CG----------------------------TC------CGGG--------------G--AAGG-----------------------CCTA-T---CA--TACCCGTCGC-GGTGCTCTTAACCGAGTGTCTCGATGGGCCGGCACGTTTACTTTGAACAAATTAGAGTGCTTAAAGCAGGC-AGC-ATCCGCC--TGAATACCGAGTGCATGGAATAATGGAATAGGACCTCGGTTCTAT-TT-TGTTGGT-TTTCGGAATCCCCGAGGTAATGATCAATAGGGAC-AGACGGGGGCATTCGTATTGCGACGTTAGAGGTG-AAATTCTTGGATCGTCGCAAGACGGACCGAAGCGAAAGCATTTGCCAAGAATGTTTTCTCTGATCAAGAACG-AAAGTTAGAGGTTCGAAGGCGATCAGATACCGCCCTAGTTCTAACCATAAACGATGCCAGCCAGCAATCCGCCGAAGTTCCTCCGATGACTCGGCGGGCGG-CTT---CCGGGAAACC-AAAGCTTTTGGGTTCCGGGGGAAGTATGGTTGCAAAGCTGAAACTTAAAGGAATTGACGGAAGGGCACCACCAGGAGTGGAGCCTGCGGCTTAATTTGACTCAACACGGGAAACCTCACCAGGCCCGGACACCGGGAGGATTGACAGATTGAGAGCTC-TTTCTTGATTCGGTGGGTGGTGGTGCATGGCCGTTCTTAGTTGGTGGAGCGATTTGTCTGGTTAA-TTCCGATAACGAACGAGACTCTAGCCTGCTAACTAGTCG-C----------------------------------------------------------------------------------------------------------------TTCCGGTATC--C-CCTGT-------GCTACCGGCGACTC-CTGA---TCTTCTTAGAGGGACAGGCGGCTTCTAGCCGCACGAGATTGAGCAATAACAGGTCTGTGATGCCCTTAGATGTTCTGGGCCGCACGCGCGCTACACTGAAGGAATCAGC--GTGT-CCTCCC-TGGCCGAAAGGTCCGGGTAACCCGCTGAACCTCCTTCGTGCTAGGGATTGGGGCTTGCAATTGTTCCCCATGAACGAGGAATTCCCAGTAA-GCGCGAGTCA-TAAGCTCGCGTTGATTACGTCCCTGCCCTTTGTACACACCGCCCGTCGCTACTACCGATTGAATGATTTAGTGAGGTCTTCGGACCGGTGGGCGAGG----G-GGTTC-TCC------TCCTCGATTCC-ACC--GGGAAGATGCCCAAACTTGATCATTTAGAGGAAGTAAAAGTCGTAACAAGGT??????????????????????????????????????????????????????????????????????????????????????????TAGCGGCGAGCGAACAGGGAGGA-GCCCAGCACGGAATCCCG-CGTG--TGAAATAG-AACGCAG-GGAAATGTCGTGTGAGGGACGCT-CCG--CA------ACCCGATGT-TCG----G--CGGCGAGTTC-AAGTCTCC-CTTGAACGGGGCCACA-GCCCGCAGAGGGTGCCAGGCCCGTA--G-AGACCG--CT-GC----CGT-TCGC-GGGG---GGAGCCGTCCTCAGAGTCGTGTTCCTTGAGAGTGGAGCACTAAGTGGGTGGTAAACTCCATCTAAGGCTAAATATGACCACGAGACCGATAGCGAACAAGTACCGTGAGGGAAAGTTGAAAAGAACTTTGAAGAGAGAGTTCAATAGTACGTGAAACCGTTCAGGGGT-AAACGGGAGGGATCCGGAAG---GTCG-AACGGG---GAGATTCA--A-TCCCG-T------------------CCGC-----------T----CGT--CGGCA-------CCCGGTCC--GCG-----TTTC-CGGAT--GTC-GTCGGC-CGCC-------GGCCACA-C----CG-CAAGGTG----C--G-CG--CC-GCG-TTAGG----TCG-T-CGGCAC--------CGG----CCGGTC--GGG---------------------TCG---TTTGGCGG-----------CGGCAG---GCTGCAC---------------TTC---TC--TCCCGG--TA-GG-ACGTCGCGACCCGTTGGA-CGT------------------GGGGTCT--AA-------------GG--C-C-CGGGA---T-------------GGA-------GTCCGA--G----GG-----------GATC---GCC---GAG-----G-AA----------TC-TCGGGTT-CAC------GTTCC-C-C----CGGA----CC--TC-GG-----TC----CGCCCGGCCC-C-GG------------TTCGACGG--T----AGGA----AACGAG-----GA-GATG--GCCCG---------------CTC------TTTTGC----------------------------------------------------------------GA--------G---------------CGTCC---GGCCCGGT-GG-------GCAAGCT---------------------------CCACGGG----------------------------------TT-TTTTTGT-GC----------G-T-GG------TGC----------CGCGGC--T-AACGC---------CGCG-TCC--CCGCCGC---------CCGC--GGGCT----GCT-GG---TC---T--------------CCG-G----AGT-CC--------------------T--CGG-AC----AGC-TTT-----GGC---C----------G------T--T-CTCCC---------GTCCGCGGCG--CTATTGCTT-CGGAT-GCCTT-------CCC-GACCCGTCTTGAAACACGGACCAAGGAGTCTAACATGTGCGCGAGTC-ACTGGG-A-ATCA---CTAA---ACCC--AGAGGCGCAATGAAAG---TGG-----------------G-GC------------------------G-----------------G---------------C---C----TC------------------GT-------------------------------GCC--GC-C----------------GA-----------------GGGAGGATGG----C-T----------CT---------CT----T---C-T------------------GGG-----------G-A--------------------------------GCC---------CGCACTCCCGGGGCGC--------CCCGGC--TT---------CG-------GCC--GTGG-GC---------------GCA-CTCAGAGC-GTACACGTTGGGACCCGAAAGATGGTGAACTATGCCTGGTCAGGA-CGAAGT-CAGGGGAAACCCTGATGGAGGTCCGCAGCGATTCTGA-CGTGCAAATCGATCGTCAGAGCTGGGTATAGGGGCGAAAGACTAATCGAACCATCTAGTAGCTGGTTCCCTCCGAAGTTTCCCTCAGGATAGCTGGC-----------------------GCCC-----G----------CTTGG-----------------AA--GTAGGC---GAGTCTCATCCGGT-AAAGCGAATGATTAGAGGCCTTGGGGCCGAAACGACCTCAACCTATTCTCAAACTTTAAATGGGTGAGAACT-----CCGGCTT-------------GCTC----GA--------G------T-----------GAAG--C------------------------CG----------C-------G-------------AG---------------------------------------------------GT----------------------------------G------GATC-A-GGGT---GCCAAGTGGGCCATTTTTGGTAAGCAGAACTGGCGCTGTGGGATGAACCAAACGCCGGGTTAAGGCGCCTAAACCGGAGCTCATGGGAGACCATGAAA-GGCGTTGGTTGCTTAAGACAGCAGGACGGTGGCCATGGAAGTCGGAAGCCGCTAAGGAGTGTGTAACAACTCACCTGCCGAAGCAACTAGCCCTGAAAATGGATGGCGCTAAAGCTCCGTGCCTATACCCGGCCGCCGG---AAGGCA-----------------------------TWGGCG---------------TGAGC----CGCTCTTCT-------------------GGGGCG-GCGAGCGCGC------GAAGCCCCGGCGAGTAGGAGGG-CGCGGCGGTGAGCGCGGAAGGGTCTGGGCGTGAGCCTGCCTGGAGCCGCCGCCGGTGCAGA-TCTTGGTGGTAGTAGCAAATACTCAAGCGAGGGCCTTGAGGGCTG-ATGTGGAGAAGGGTTTCGTGTGAACAGCCGTTGCACACGAGTCAGTCGATCCTAAG-CCCTAGGAGAAA-TCCGATGTCGATGCGGGGGGTTTC-----------ATTTGCTGTGCTC---CCCCTCGAT--GG---------------------------------GCGAAAGGGAATCCGGTTCCTATTCCGGAACCCGGCAGCG---GAACCGAA------------------------------------TCT--ACGGG-CCCTCGT------------------------------------------CAGAGAAGCT-------------------------------------------------------------------------------------------------------CGTCGGGGTAACCCAAAGGGACCCGGAGACGCCGTCGGGAGACCCGGGCAGAGTTTTCTGTTCTGCATAAGCGTTCGAGTTCCCTGGAATCCTCTAGCAGGGAGATAGGGTTTGGAACGCG-AAGAGCACCGCAGTTGCGGCGGTGTCCGGGTCGTCCCCTCGGACCTTGAAAATCCGGGAGAGGGTCACGCGGAGGTGTCGCGCCGGCTCGTACCCATATCCGCAGCAGGTCTCCAAGGTGAAGAGCCT???????????????ATGGCTACATATGCAAATTTAGGTTTACAAGATAGTGCTTCACCTTTAATAGAACAATTAATATATTTTCATGATCACTCAATATTTATTATTACCATAATTGTAATTTCAGTAGGATATATAATTTTATCTCTAATAACAAATAAATTTATTGATCGATATGTTATAGATGGACAATTTCTAGAAATTCTTTGAACAGTTTTACCTGCTATTGTTTTAATTTTTATTGCTCTTCCATCTCTTCGTATTCTTTATTTAATTGACGAA---AATTCTAATCCACTTTTAACATTAAAAACTATTGGTCATCAATGATACTGAAGTTATGAATATTCTGATTTTATAGAT---ATTGAATTTGACTCATACATAATCCCACAAAATGAACTTGATCTTTACAATATTCGATTATTAGAAGTAGATAATCGAACAACTTTACCAATAAATACATTAACACGAATATTAATTACATCAGAAGATGTAATTCACTCATGAACAATTCCAAGAGCAGGTGTAAAAGCTGATGCCACTCCAGGACGAATAAACCAAGCAACTTTTTGATTTAATCGTCCTGGAGTATTTTACGGTCAATGTTCAGAAATTTGTGGTGCAAATCACAGATTTATACCAATTGTAATTGAAAGCACTACAACAAATGACTTCTTAAATTGAATTT?????????????????????????????????????????????????????????????????????????????????????????????????AGAATCTTAATTCGAACTGAACTAGGTCAACCTGGCTCTTTAATTGGAGATGATCAAATTTATAATGTAATTGTTACAGCTCACGCTTTCATTATAATTTTTTTTATAGTTATACCTATTATAATTGGTGGTTTTGGTAATTGATTAGTACCTTTAATATTAGGAGCACCCGATATAGCTTTTCCTCGAATAAATAATATAAGCTTTTGACTTCTACCACCATCTATTTTATTACTAATTATCAGAAGTATAGTTGAAAGAGGAGCAGGAACAGGTTGAACAGTATATCCTCCTCTTTCAGCAAGAATTGCCCATGCAGGACCAGCAGTAGATTTAACTATTTTCTCTTTACATCTTGCAGGAATATCAAGAATTATAGGAGCTGTAAATTTTATTACAACTATAATTAATATAAAACCAACTTACATAAATCAAACTCAAATACCTTTATTTGTTTGATCAGTAGGTATTACCGCTCTTCTATTATTATTATCACTACCTGTTTTAGCAGGAGCAATTACTATACTTTTAACTGATCGAAACCTTAACACATCTTTCTTTGACCCTGCTGGAGGGGGAGATCCTATTTTATACCAACACTTATTTTGATTTTTTGGACATCCTGAAGTTTACATTTTAATTTTACCTGGATTTGGAATAATTTCACATGTTATTTCACATGAAAGAGGAAAAAAAGAAGCGTTTGGTAATTATGGTATAATTTGAGCTATATCTGCAATTGGTTTTTTAGGATTTGTTGTATGAGCTCATCATATATTTACAGTTGGAATAGATGTAGATACACGAGCTTATTTTACAGGAGCTACTATAATTATTGCTGTACCAACTGGAATCAAAATTTTCAGTTGACTAGCAACAATATATGGATCAAAAATAATTCATAGTCCTGCATCTTTATGAGCTTTAGGTTTCATTTTTTTATTTACTGTAGGTGGTCTAACTGGAGTAATCTTAGCTAATTCAGCTATTGATATTATTTTACATGACACTTATTATGTTGTAGCTCACTTTCATTATGTTTTATCAATAGGAGCTGTATTTGCTATTATAGCAGGTTTTGTTCATTGATATCCATTATTTACTGGATTATCATTAAATCCTAATTGATTAAAAAGACAATTTTTCACTATATTTATTGGAGTAAACTTAACTTTCTTTCCCCAACATTTTTTAGGGTTAGCAGGTATACCTCGACGATATTCTGATTATCCTGATGCTTATACCTCTTGAAATATTGTATCATCAATAGGGTCAATAATTTCATTTATTGCAGTAATAATATTTATTTTTATTTTATGAGAAAGCATAGCTTCCAATCGACCAGTTTTATACTCATCTCAAATAAATAGATCTATCGAATGAGCAAATAATTTACCCCCAGCAGAACATACTTATAATGAATTAAC???????????????????????????? [10342 bp]
'Acromantis sp MN339' ?????????????ATACCN---TNTTAT--TTTTAT-TGT--AA---------A-T-----T--TA---T-------A-AGTCGGAGTATTAA--TAR-T-T-AT--GA--TCTTAAAACTTAAAGAATTT-GGCGG-TATT-ATAG-TCTATTTAGAGGAATCTGTTAT--GTAATCGATA-ATCCGCG-TT-GAA-CCTT-ACTT--A-----T-A-T-T-------A----T--TT-------TTTGTATACCGCTGT------T------T-A------AGAAT---ATACTTT-TAGG---T----T-A----ATTTTCT--TAA---T-ATAAA----A-TT----A-TT-T------AATATTTCAAGTCAAGGTGCAG-------------T-A-A-T--------------------ATA--------T-----A------AG--T-TG------AA-T-----------AATGGATTACAA----T---A-AA--TTT------T-AT--T--------TA-------------A----A-TGGA--T---A-----AT-T-A-----T--T-G-----AAAT---AT--------AA--------T---TTA-AAGGTGGATTTAAT-TGTAA-T-----TT-TA-----TAAAGAT-TATTAAAAT-G-A---T-----TTT--AG--GCTCTA-TAATATGCACACATCG-CCC???????????????????????????????GTT--TT-CT-T-----GTAAG-T-----AAATAT------GAAATCTG-GCCTGCCCACT-G------AA-A-------TT----TTAAAG-GGCCGCAG-TA-TTTTGACTGTGCAAAGGTAGCATAATCATTAGTCT-TTTAATTGAAGGC-TGGTATGAATGGTTGGATGAGGTGAAT-TCTGT--TTT--------------A---TG--TTA-AT---TT-----G---G-TTGAATTTAGATTTTAA--GTAAAAAGAC-TTAAATATAGTTAAGGGACGAGAAGACCCTATAGAGTT--T-A----ATA-----------------------AATG-A----AAT-AAAT-TAA---TTA-AG---------TTA--ATTA--A---------AAATT-T-T---T--AAT--T-ATTA-T---TA-------A--------GT--T---------TATTTGATTGGGGTGA---TTAAA---A----GAT----AA--AA-TAAACT-CTTTTT--------T----G-ATT------TTAAT--A--TT---ATAATTA-ATT----A----T---ATGATCC--A-T--A------A-------T-TA---ATGAT-TGAAAGATTAAATTACC-TTAGGGATAACAGCATAATTTTTTTTGAGAGTTCATATCGAAAAA-AAAGATTGTGACCTCGATGTTGGATTAAGA-TTAGTTT---T-AGGTGTAGGTGTTT--A---AT--G-ACTAGGTCTGTTCGACCTTTAAAAT-CTTACA?????????????????????????TCAAAGATTAAGCCATGC-ATGTCTCAGTGCAAGCCGAATT-AAGGTGAAACCGCGAATGGCTCATTAAATCAGTTATGGTTCCTTAGATGA--TGCACA--GT----TACTTGGATAACTGTGGTAATTCTAGAGCTAATAC--ATGC-AACTC-GGTCCCG--ACCGGCGACGG-AAG---GGACGCTTTTATTAGA--TCAAAACCAAT-CG--------------------GTC---------TT--C----GG------------------------GCCG-TTTGCCTTGGTGACTCTGAATAAA-TTATG-GCAGATCGCACGGCCCCC-GAGCCGGCGACGCATCTTTCAAATGTCTGCCTTATCAACTGTCGATGGTAGGTTCTGCGCCTACCATGGTTGTAACGGGTAACGGGGAATCAGGGTTCGATTCCGGAGAGGGAGCCTGAGAAACGGCTACCACATCCAAGGAAGGCAGCAGGCGCGCAAATTACCCACTCCCGGCACGGGGAGGTAGTGACGAAAAATAACGATACGGGACTCA--TCCGAGGCCCCGTAATCGGAATGAGTACACTTTAAAT-CCTTTAACGAGTATCCATTGGAGGGCAAGTCTGGTGCCAGC-AGCCGCGGTAATTCCAGCTCCAATAGCGTATATTAAAGTTGTTGCGGTTAAAAAGCTCGTAGTCGGACTTGTG-TCCCACGCTGCCGGTTCACCG-CCC-GTCGGTGT---TTAACTG-GCATG-CACGTGC-GGACGTCCTG-CCGG-TGG---------CC-----------------C-----------GAG-----CCG------------------G---------CGC----------------------GG---------------------------------------------------GT-------------------------------------------------------------------------CTC--GC------------------------------------------------------------------------------------------------------------------------------------------------------------------------------------------A----------------------------------------------CCCGT-CG----------------------------TC------CGGG--------------G--AAGG-----------------------CCTA-T---CA--TACCCGTCGC-GGTGCTCTTAACCGAGTGTCTCGATGGGCCGGCACGTTTACTTTGAACAAATTAGAGTGCTTAAAGCAGGC-AGC-ATCCGCC--TGAATACCGAGTGCATGGAATAATGGAATAGGACCTCGGTTCTAT-TT-TGTTGGT-TTTCGGAATCCCCGAGGTAATGATCAATAGGGAC-AGACGGGGGCATTCGTATTGCGACGTTAGAGGTG-AAATTCTTGGATCGTCGCAAGACGGACCGAAGCGAAAGCATTTGCCAAGAATGTTTTCTCTGATCAAGAACG-AAAGTTAGAGGTTCGAAGGCGATCAGATACCGCCCTAGTTCTAACCATAAACGATGCCAGCCAGCAATCCGCCGAAGTTCCTCCGATGACTCGGCGGGCGG-CTT---CCGGGAAACC-AAAGCTTTTGGGTTCCGGGGGAAGTATGGTTGCAAAGCTGAAACTTAAAGGAATTGACGGAAGGGCACCACCAGGAGTGGAGCCTGCGGCTTAATTTGACTCAACACGGGAAACCTCACCAGGCCCGGACACCGGGAGGATTGACAGATTGAGAGCTC-TTTCTTGATTCGGTGGGTGGTGGTGCATGGCCGTTCTTAGTTGGTGGAGCGATTTGTCTGGTTAA-TTCCGATAACGAACGAGACTCTAGCCTGCTAACTAGTCG-C----------------------------------------------------------------------------------------------------------------TTCCGGTATC--C-CCTGT-------GCTACCGGCGACTC-CTGA---TCTTCTTAGAGGGACAGGCGGCTTCTAGCCGCACGAGATTGAGCAATAACAGGTCTGTGATGCCCTTAGATGTTCTGGGCCGCACGCGCGCTACACTGAAGGAATCAGC--GTGT-CCTCCC-TGGCCGAAAGGTCCGGGTAACCCGCTGAACCTCCTTCGTGCTAGGGATTGGGGCTTGCAATTGTTCCCCATGAACGAGGAATTCCCAGTAA-GCGCGAGTCA-TAAGCTCGCGTTGATTACGTCCCTGCCCTTTGTACACACCGCCCGTCGCTACTACCGATTGAATGATTTAGTGAGGTCTTCGGACCGGTGGGCGAGG----G-GGTTC-TCC------TCCTCGATTCC-ACC--GGGAAGATGCCCAAACTTGATCATTTAGAGGAAGTAAAAGTCGTAACAAGGT??????????????????????????????????????????????????????????????????????????????????????????TAGCGGCGAGCGAACAGGGAGGA-GCCCAGCACGGAATCCCG-CGTG--TGAAATAG-AACGCAG-GGAAATGTCGTGTGAGGGACGCT-CCG--CA------ACCCGATGT-TCG----G--CGGCGAGTTC-AAGTCTCC-CTTGAACGGGGCCACA-GCCCGCAGAGGGTGCCAGGCCCGTA--G-AGACCG--CT-GC----CGT-TCGC-GGGG---GGAGCCGTCCTCAGAGTCGTGTTCCTTGAGAGTGGAGCACTAAGTGGGTGGTAAACTCCATCTAAGGCTAAATATGACCACGAGACCGATAGCGAACAAGTACCGTGAGGGAAAGTTGAAAAGAACTTTGAAGAGAGAGTTCAATAGTACGTGAAACCGTTCAGGGGT-AAACGGGAGGGATCCGGAAG---GTCG-AACGGG---GAGATTCA--A-TCCCG-T------------------CCGC-----------T----CGT--CGGCA-------CCCGGTCC--GCG-----TTTC-CGGAT--GTC-GTCGGC-CGCC-------GGCCACA-C----CG-CAAGGTG----C--G-CG--CC-GCG-TTAGG----TCG-T-CGGCAC--------CGG----CCGGTC--GGG---------------------TCG---TTTGGCGG-----------CGGCAG---GCTGCAC---------------TTC---TC--TCCCGG--TA-GG-ACGTCGCGACCCGTTGGA-CGT------------------GGGGTCT--AA-------------GG--C-C-CGGGA---T-------------GGA-------GTCCGA--G----GG-----------GATC---GCC---GAG-----G-AA----------TC-TCGGGTT-CAC------GTTCC-C-C----CGGA----CC--TC-GG-----TC----CGCCCGGCCC-C-GG------------TTCGACGG--T----AGGA----AACGAG-----GA-GATG--GCCCG---------------CTC------TTTTGC----------------------------------------------------------------GA--------G---------------CGTCC---GGCCCGGT-GG-------GCAAGCT---------------------------CCACGGG----------------------------------TT-TTTTTGT-GC----------G-T-GG------TGC----------CGCGGC--T-AACGC---------CGCG-TCC--CCGCCGC---------CCGC--GGGCT----GCT-GG---TC---T--------------CCG-G----AGT-CC--------------------T--CGG-AC----AGC-TTT-----GGC---C----------G------T--T-CTCCC---------GTCCGCGGCG--CTATTGCTT-CGGAT-GCCTT-------CCC-GACCCGTCTTGAAACACGGACCAAGGAGTCTAACATGTGCGCGAGTC-ACTGGG-A-ATCA---CTAA---ACCC--AGAGGCGCAATGAAAG---TGG-----------------G-GC------------------------G-----------------G---------------C---C----TC------------------GT-------------------------------GCC--GC-C----------------GA-----------------GGGAGGATGG----C-T----------CT---------CT----T---C-T------------------GGG-----------G-A--------------------------------GCC---------CGCACTCCCGGGGCGC--------CCCGGC--TT---------CG-------GCC--GTGG-GC---------------GCA-CTCAGAGC-GTACACGTTGGGACCCGAAAGATGGTGAACTATGCCTGGTCAGGA-CGAAGT-CAGGGGAAACCCTGATGGAGGTCCGCAGCGATTCTGA-CGTGCAAATCGATCGTCAGAGCTGGGTATAGGGGCGAAAGACTAATCGAACCATCTAGTAGCTGGTTCCCTCCGAAGTTTCCCTCAGGATAGCTGGC-----------------------GCCC-----G----------CTTGG-----------------AA--GTAGGC---GAGTCTCATCCGGT-AAAGCGAATGATTAGAGGCCTTGGGGCCGAAACGACCTCAACCTATTCTCAAACTTTAAATGGGTGAGAACT-----CCGGCTT-------------GCTC----GA--------G------T-----------GAAG--C------------------------CG----------C-------G-------------AG---------------------------------------------------GT----------------------------------G------GATC-A-GGGT---GCCAAGTGGGCCATTTTTGGTAAGCAGAACTGGCGCTGTGGGATGAACCAAACGCCGGGTTAAGGCGCCTAAACCGGAGCTCATGGGAGACCATGAAA-GGCGTTGGTTGCTTAAGACAGCAGGACGGTGGCCATGGAAGTCGGAAGCCGCTAAGGAGTGTGTAACAACTCACCTGCCGAAGCAACTAGCCCTGAAAATGGATGGCGCTAAAGCTCCGTGCCTATACCCGGCCGCCGG---AAGGCA-----------------------------TAGGCG---------------TGAGC----CGCTCTTCT-------------------GGGGCG-GCGAGCGCGC------GAAGCCCCGGCGAGTAGGAGGG-CGCGGCGGTGAGCGCGGAAGGGTCTGGGCGTGAGCCTGCCTGGAGCCGCCGCCGGTGCAGA-TCTTGGTGGTAGTAGCAAATACTCAAGCGAGGGCCTTGAGGGCTG-ATGTGGAGAAGGGTTTCGTGTGAACAGCCGTTGCACACGAGTCAGTCGATCCTAAG-CCCTAGGAGAAA-TCCGATGTCGATGCGGGGGGTTTC-----------ATTTGCTGTGCTC---CCCCTCGAT--GG---------------------------------GCGAAAGGGAATCCGGTTCCTATTCCGGAACCCGGCAGCG---GAACCGAA------------------------------------TCT--ACGGG-CCCTCGT------------------------------------------CAGAGAAGCT-------------------------------------------------------------------------------------------------------CGTCGGGGTAACCCAAAGGGACCCGGAGACGCCGTCGGGAGACCCGGGCAGAGTTTTCTGTTCTGCATAAGCGTTCGAGTTCCCTGGAATCCTCTAGCAGGGAGATAGGGTTTGGAACGCG-AAGAGCACCGCAGTTGCGGCGGTGTCCGGGTCGTCCCCTCGGACCTTGAAAATCCGGGAGAGGGTCACGCGGAGGTGTCGCGCCGGCTCGTACCCATATCCGCAGCAGGTCTCCAAGGTGAAGAGCCT???????????????ATGGCTACATATGCAAATTTAGGTTTACAAGATAGTGCTTCACCTTTAATAGAACAATTAATATATTTTCATGATCACTCAATATTTATTATTACCATAATTGTAATTTCAGTAGGATATATAATTTTATCTCTAATAACAAATAAATTTATTGATCGATATGTTATAGATGGACAATTTCTAGAAATTCTTTGAACAGTTTTACCTGCAATTGTTTTAATTTTTATTGCTCTTCCATCTCTTCGTATTCTTTATTTAATTGACGAA---AATTCTAATCCACTTTTAACATTAAAAACTATTGGTCATCAATGATACTGAAGTTATGAATATTCTGATTTTATAGAT---ATTGAATTTGACTCATACATAATCCCACAAAATGAACTTGATCTTTACAATATTCGATTATTAGAAGTAGATAATCGAACAACTTTACCAATAAATACATTAACACGAATATTAATTACATCAGAAGATGTAATTCACTCATGAACAATTCCAAGAGCAGGTGTAAAAGCTGATGCCACTCCAGGACGAATAAACCAAGCAACTTTTTGATTTAATCGTCCTGGAGTATTTTACGGTCAATGTTCAGAAATTTGTGGTGCAAATCACAGATTTATACCAATTGTAATTGAAAGCACTACAACAAATGACTTCTTAAATTGAATTT?????????????????????????????????????????????????????????????????????????????????????????????????AGAATCTTAATTCGAACTGAACTAGGTCAACCTGGCTCTTTAATTGGAGATGATCAAATTTATAATGTAATTGTTACAGCTCACGCTTTCATTATAATTTTTTTTATAGTTATACCTATTATAATTGGTGGTTTTGGTAATTGATTAGTACCTTTAATATTAGGAGCACCCGATATAGCTTTTCCTCGAATAAATAATATAAGCTTTTGACTTCTACCACCATCTATTTTATTACTAATTATCAGAAGTATAGTTGAAAGAGGAGCAGGAACAGGTTGAACAGTATATCCTCCTCTTTCAGCAAGAATTGCCCATGCAGGACCAGCAGTAGATTTAACTATTTTCTCTTTACATCTTGCAGGAATATCAAGAATTATAGGAGCTGTAAATTTTATTACAACTATAATTAATATAAAACCAACTTACATAAATCAAACTCAAATACCTTTATTTGTTTGATCAGTAGGTATTACCGCTCTTCTATTATTATTATCACTACCTGTTTTAGCAGGAGCAATTACTATACTTTTAACTGATCGAAACCTTAACACATCTTTCTTTGACCCTGCTGGAGGGGGAGATCCTATTTTATACCAACACTTATTTTGATTTTTTGGACATCCTGAAGTTTACATTTTAATTTTACCTGGATTTGGAATAATTTCACATGTTATTTCACATGAAAGAGGAAAAAAAGAAGCGTTTGGTAATTATGGTATAATTTGAGCTATATCTGCAATTGGTTTTTTAGGATTTGTTGTATGAGCTCATCATATATTTACAGTTGGAATAGATGTAGATACACGAGCTTATTTTACAGGAGCTACTATAATTATTGCTGTACCAACTGGAATCAAAATTTTCAGTTGACTAGCAACAATATATGGATCAAAAATAATTCATAGTCCTGCATCTTTATGAGCTTTAGGTTTCATTTTTTTATTTACTGTAGGTGGTCTAACTGGAGTAATCTTAGCTAATTCAGCTATTGATATTATTTTACATGACACTTATTATGTTGTAGCTCACTTTCATTATGTTTTATCAATAGGAGCTGTATTTGCTATTATAGCAGGTTTTGTTCATTGATATCCATTATTTACTGGATTATCATTAAATCCTAATTGATTAAAAAGACAATTTTTCACTATATTTATTGGAGTAAACTTAACTTTCTTTCCCCAACATTTTTTAGGGTTAGCAGGTATACCTCGACGATATTCTGATTATCCTGATGCTTATACCTCTTGAAATATTGTATCATCAATAGGGTCAATAATTTCATTTATTGCAGTAATAATATTTATTTTTATTTTATGAGAAAGCATAGCTTCCAATCGACCAGTTTTATACTCATCTCAAATAAATAGATCTATCGAATGAGCAAATAATTTACCCCCAGCAGAACATACTTATAATGAATTAAC???????????????????????????? [10342 bp]
'Adaiphrotermes choanensis' ????????????????CCC---TATTAT--TTTAGAGCGT-------------T-A-----A------TT--TT-TGT--GTTTGAGTAGTAA--TAG-T-T-AT--GT--TCTTGAAACTTAAAGAATTT-GGCGG-TATC-TTAT-TCCATCCAGAGGAATCTGTCTC--GTTATCGATA-GTCCGCG-TT-GGA-CCTT-ACTT--------AG--T-T-TTA-T-------------T--GGTTTGTATACCGCCGT------T------T--AT----TGATT---ATCTTTT-TAGAGT-T---ATTT---AATTTTCT--TG------TTTCT-TT-A-TT-TT-G-A---------TTTATTTCAGGTCAAGGTGCAG-------------C-----T------------------T-ATT-----TC-T-----A------AG--T-----GGT--A-T-----------GATGGATTACAT----T---G-----TTA------T--T--T---------G---T-TT--------AT-T-TGGAT-T----G-----T--TA----AT--T-T--T---AA--------------TA----TT-G--GCATG-AAATTGGATTTGGT-TGTAA-T-----GT-TT-----TGTAGAT-TGTTTTCAT-G-A---T-----AA--TTG--GTTCTG-GGATATGTACACATCG-CCCGTCGCTCTC??????????????????????????????????????????????????????????????????????????????????????????????????????????????????????????????????????????????????????????????????????????????????????????????????????????????????????????????????????????????????????????????????????????????????????????????????????????????????????????????????????????????????????????????????????????????????????????????????????????????????????????????????????????????????????????????????????????????????????????????????????????????????????????????????????????????????????????????????????????????????????????????????????????????????????????????????????????????????????????????????????????????????????????????????????????????????????????????????????????????????????????????????????????????????????????????????????????????????????????????????????????????????????????????????????????????????????????????????????????????????????????????????????????????????????????????????????????????????????????????????????????????????????????????????????????????????????????????????????????????????????????????????????????????????????????????????????????????????????????????????????????????????????????????????????????????????????????????????????????????????????????????????????????????????????????????????????????????????????????????????????????????????????????????????????????????????????????????????????????????????????????????????????????????????????????????????????????????????????????????????????????????????????????????????????????????????????????????????????????????????????????????????????????????????????????????????????????????????????????????????????????????????????????????????????????????????????????????????????????????????????????????????????????????????????????????????????????????????????????????????????????????????????????????????????????????????????????????????????????????????????????????????????????????????????????????????????????????????????????????????????????????????????????????????????????????????????????????????????????????????????????????????????????????????????????????????????????????????????????????????????????????????????????????????????????????????????????????????????????????????????????????????????????????????????????????????????????????????????????????????????????????????????????????????????????????????????????????????????????????????????????????????????????????????????????????????????????????????????????????????????????????????????????????????????????????????????????????????????????????????????????????????????????????????????????????????????????????????????????????????????????????????????????????????????????????????????????????????????????????????????????????????????????????????????????????????????????????????????????????????????????????????????????????????????????????????????????????????????????????????????????????????????????????????????????????????????????????????????????????????????????????????????????????????????????????????????????????????????????????????????????????????????????????????????????????????????????????????????????????????????????????????????????????????????????????????????????????????????????????????????????????????????????????????????????????????????????????????????????????????????????????????????????????????????????????????????????????????????????????????????????????????????????????????????????????????????????????????????????????????????????????????????????????????????????????????????????????????????????????????????????????????????????????????????????????????????????????????????????????????????????????????????????????????????????????????????????????????????????????????????????????????????????????????????????????????????????????????????????????????????????????????????????????????????????????????????????????????????????????????????????????????????????????????????????????????????????????????????????????????????????????????????????????????????????????????????????????????????????????????????????????????????????????????????????????????????????????????????????????????????????????????????????????????????????????????????????????????????????????????????????????????????????????????????????????????????????????????????????????????????????????????????????????????????????????????????????????????????????????????????????????????????????????????????????????????????????????????????????????????????????????????????????????????????????????????????????????????????????????????????????????????????????????????????????????????????????????????????????????????????????????????????????????????????????????????????????????????????????????????????????????????????????????????????????????????????????????????????????????????????????????????????????????????????????????????????????????????????????????????????????????????????????????????????????????????????????????????????????????????????????????????????????????????????????????????????????????????????????????????????????????????????????????????????????????????????????????????????????????????????????????????????????????????????????????????????????????????????????????????????????????????????????????????????????????????????????????????????????????????????????TCTAACATGTGCGCGAGTC-ACTGGG-A-TGAA---ATAA---ACCC--AGAGGCGCAGTGAAAGCATTGG------GGCTCCGCATCG-AC------------------------G-----------------G--T--A----A----T---T----TA------------------TT-------------------------------GCC--GC-T--TGCGGAGCCAGCA-AA-----------------GGGAAGACGG-----------------CCG-GTCGTGCCC-----------------------------GAACGGTGCGGCCCG----------------------------------GTC---------AGCACTCCCGGGGCGC--------CTCGGC--TC---------CG-------GCC--GCAG-GC---------------GCA-CCCAGAGC-GTACACGTTGGGACCCGAAAGATGGTGAACTATGCCTGGCCAGGA-CGAAGT-CAGGGGAAACCCTGATGGAGGTCCGCAGCGATTCTGA-CGTGCAAATCGATCGTCAGAGCTGGGTATAGGGGCGAAAGACTAATCGAACCATCTAGTAGCTGGTTCCCTCCGAAGTTTCCCTCAGGATAGCTGGC-----------------------ACTG-----A----------GTTGG---------------A-AC--GA-AAC----AGTCTCATCCGGT-AAAGCGAATGATTAGAGGCCTTGGGGCCGAAACGACCTCAACCTATTCTCAAACTTTAAATGGGTGAGAACT-----CCGGCTT-------------GCTT----GA--------G------C-----------GAAG--C------------------------CG----------C-------G-------------AG-------A----------A-------------------------------GAC----------------------------------G------GATG-A-CTGT---GCCAAGTGGGCCGATTTTGGTAAGCAGAACTGGCGCTGTGGGATGAACCAAACGCCGGGTTAAGGCGCCTAAAACGGAGCTCATAGGAGACCATGAAA-GGCG?????????????????????????????????????????????????????????????????????????????????????????????????????????????????????????????????????????????????????????????????????????????????????????????????????????????????????????????????????????????????????????????????????????????????????????????????????????????????????????????????????????????????????????????????????????????????????????????????????????????????????????????????????????????????????????????????????????????????????????????????????????????????????????????????????????????????????????????????????????????????????????????????????????????????????????????????????????????????????????????????????????????????????????????????????????????????????????????????????????????????????????????????????????????????????????????????????????????????????????????????????????????????????????????????????????????????????????????????????????????????????????????????????????????????????????????????????????????????????????????????????????????????????????????????????????????????????????????????????????????????????????????????????????????????????ATGACAACATGATTAAACTTAAGACTACAAGATAGATCATCCCCAATTATAGAACAACTAATCTATTTCCATGACCACGCTCTAATAATTATACTAATAATTCTTACCACAGTATTCTATACAATAATTAGAATTATTCAAAATAAACAAACCAGACGATTTATACTAGAAGGACAGATAATTGAAACCGTTTGAACAATTGCTCCAGCCATTATCTTAGTATTTATTGCAATACCATCACTACGACTACTATACTTAATAGACGAA---ATCCATAATCCAGTACTTACCCTTAAAACAGTAGGACACCAATGATATTGAAGCTATGAATATTCAGACTTTACAAAG---CTTGAATTTGATTCATACATAGTGCAACAAGAAGACATACAAACAAACACATTCCGACTATTAGATACAGACAATCGAGTTGTACTACCAATAAACTCACCTATTCGAATAATCATTACAGCAGCAGACGTACTACACTCATGAACAGTACCAAGACTTGGTGTAAAGTCTGACGCTACGCCTGGACGACTAAACCAAGTCAGTTTCTCAATTAACCGGCCAGGAATCCTTTATGGACAATGCTCAGAAATTTGCGGTGCAAACCACAGATTTATACCAATCGCAATTGAAAGAGTATCAACAAACCAATTTATTAATTGAGTATC??????????????????????????????????????????????????????????????????????????????????????????????????????????????????????????????????????????????????????????????????????????????????????????????????????????????????????????????????????????????????????????????????????????????????????????????????????????????????????????????????????????????????????????????????????????????????????????????????????????????????????????????????????????????????????????????????????????????????????????????????????????????????????????????????????????????????????????????????????????????????????????????????????????????????????????????????????????????????????????????????????????????????????????????????????????????????????????????????????????????????????????????????????????????????????????????????????????????????????????????????????????????????????????????????????????????????????????????????????????????????????????????????????????????????????????????????????????????????????????????????????????????????????????????????????????????????????????????????????????????????????????????????????????????????????????????????????????????????????????????????????????????????????????????????????????????????????????????????????????????????????????????????????????????????????????????????????????????????????????????????????????????????????????????????????????????????????????????????????????????????????????????????????????????????????????????????????????????????????????????????????????????????????????????????????????????????????????????????????????????????????????????????????????????? [10342 bp]
'Adaiphrotermes sp CG1' ????????????????CCC---TATTAT--TTTGGAGCGT-------------T-A-----A------TT--TT-TGT--GTCTGAGTAGTAT--TAG-T-T-AT--GT--TCTTGAAACTTAAAGAATTT-GGCGG-TATC-TTAT-TCCGTTCAGAGGAATCTGTCTC--GTTATCGATA-GTCCGCG-TT-GGA-CCTT-ACTT--------ATT-T-T-AAT-T----------------GGTTTGTATACCGCCGT------T------T--AT----TGATT---ATCTTTT-TAGGGT-TT-AATT----AATTTTCT--GG------TTTCT-TT-A-TT-TT-G-A---------TTTATTTCAGGTCAAGGTGCAG-------------C-----T------------------T-TTT-----TC-T-----A------AG--T-----GGA--A-G-----------GATGGATTACAT----T---G-----TTA------T--T--T---------G---T-TT--------AT-T-TGGAT-T----G-----T--TG----GT--T-T--T---AA--------------TA----TT-G--GCATG-AAATTGGATTTGGT-TGTAA-T-----GT-TT-----TGTAGAT-TGTTTTCGT-G-A---T-----AG--TTG--GTTCTG-GGATATGTACACATCG-CCCGTCGCTCTC??????????????????????????????????????????????????????????????????????????????????????????????????????????????????????????????????????????????????????????????????????????????????????????????????????????????????????????????????????????????????????????????????????????????????????????????????????????????????????????????????????????????????????????????????????????????????????????????????????????????????????????????????????????????????????????????????????????????????????????????????????????????????????????????????????????????????????????????????????????????????????????????????????????????????????????????????????????????????????????????????????????????????????????????????????????????????????????????????????????????????????????????????????????????????????????????????????????????????????????????????????????????????????????????????????????????????????????????????????????????????????????????????????????????????????????????????????????????????????????????????????????????????????????????????????????????????????????????????????????????????????????????????????????????????????????????????????????????????????????????????????????????????????????????????????????????????????????????????????????????????????????????????????????????????????????????????????????????????????????????????????????????????????????????????????????????????????????????????????????????????????????????????????????????????????????????????????????????????????????????????????????????????????????????????????????????????????????????????????????????????????????????????????????????????????????????????????????????????????????????????????????????????????????????????????????????????????????????????????????????????????????????????????????????????????????????????????????????????????????????????????????????????????????????????????????????????????????????????????????????????????????????????????????????????????????????????????????????????????????????????????????????????????????????????????????????????????????????????????????????????????????????????????????????????????????????????????????????????????????????????????????????????????????????????????????????????????????????????????????????????????????????????????????????????????????????????????????????????????????????????????????????????????????????????????????????????????????????????????????????????????????????????????????????????????????????????????????????????????????????????????????????????????????????????????????????????????????????????????????????????????????????????????????????????????????????????????????????????????????????????????????????????????????????????????????????????????????????????????????????????????????????????????????????????????????????????????????????????????????????????????????????????????????????????????????????????????????????????????????????????????????????????????????????????????????????????????????????????????????????????????????????????????????????????????????????????????????????????????????????????????????????????????????????????????????????????????????????????????????????????????????????????????????????????????????????????????????????????????????????????????????????????????????????????????????????????????????????????????????????????????????????????????????????????????????????????????????????????????????????????????????????????????????????????????????????????????????????????????????????????????????????????????????????????????????????????????????????????????????????????????????????????????????????????????????????????????????????????????????????????????????????????????????????????????????????????????????????????????????????????????????????????????????????????????????????????????????????????????????????????????????????????????????????????????????????????????????????????????????????????????????????????????????????????????????????????????????????????????????????????????????????????????????????????????????????????????????????????????????????????????????????????????????????????????????????????????????????????????????????????????????????????????????????????????????????????????????????????????????????????????????????????????????????????????????????????????????????????????????????????????????????????????????????????????????????????????????????????????????????????????????????????????????????????????????????????????????????????????????????????????????????????????????????????????????????????????????????????????????????????????????????????????????????????????????????????????????????????????????????????????????????????????????????????????????????????????????????????????????????????????????????????????????????????????????????????????????????????????????????????????????????????????????????????????????????????????????????????????????????????????????????????????????????????????????????????????????????????????????????????????????????????????????????????????????????????????????????????????????????????????????????????????????????????????????????????????????????????????????????????????????????????????????????????????????????????????????????????????????????????????????????????????????????????????????????????????????????????????????????????????????TCTAACATGTGCGCAAGTC-ACTGGG---ATTAAGTCTAA---ACCC--AGAGGCGCAGTGAAAG---CGT-----------------G---------------------------G-----------------G--G------------C--------TC------------------GC-----ACGGCATCTC-----GCCGCTTGCGAGCC--GCTT--AA-------------------------------GGGAGGACGG----------------------------CC-------------------------------------------G-----GT-C-GTGCCCGACCGGT--GC-GG-CCGGCC---------AGCACTCCCGGGGCGC--------CTCGGC--TC---------CG-------GCC--GCAG-GC---------------GCA-CCCGGAGC-GCACACGTTGGGACCCGAAAGATGGTGAACTATGCCCGGCCAGGA-CGAAGT-CAGGGGAAACCCTGATGGAGGTCCGCAGCGATTCTGA-CGTGCAAATCGATCGTCAGAGCTAGGTATAGGGGCGAAAGACTAATCGAACCATCTAGTAGCTGGTTCCCTCCGAAGTTTCCCTCAGGATAGCTGGC-----------------------GCCA-----C----------GTTGG---------------A-GT--GG-AAC----AGTCTCATCCGGT-AAAGCGAATGATTAGAGGCCTTGGGGCCGAAACGACCTCAACCTATTCTCAAACTTTAAATGGGTGAGATCT-----CCGGCTT-------------GCTTGAACGA--------A------C-----------GAAG--C------------------------CG----------C-------G-------------AG-------A----------A-------------------------------GAC----------------------------------G------GATG-A-TGGT---GCCAAGTGGGCCAATTTTGGTAAGCAGAACTGGCGCTGTGGGATGAACCAAACGCCGGGTTAAGGCGCCTAAACCGGAGCTCATGGGAGACCATGAAA-GGCG?????????????????????????????????????????????????????????????????????????????????????????????????????????????????????????????????????????????????????????????????????????????????????????????????????????????????????????????????????????????????????????????????????????????????????????????????????????????????????????????????????????????????????????????????????????????????????????????????????????????????????????????????????????????????????????????????????????????????????????????????????????????????????????????????????????????????????????????????????????????????????????????????????????????????????????????????????????????????????????????????????????????????????????????????????????????????????????????????????????????????????????????????????????????????????????????????????????????????????????????????????????????????????????????????????????????????????????????????????????????????????????????????????????????????????????????????????????????????????????????????????????????????????????????????????????????????????????????????????????????????????????????????????????????????????ATGACAACATGATTAAACCTAAGACTACAAGATAGAGCGTCCCCCATCATAGAACAGTTAATTTACTTCCATGATCACGCTTTAATGATTATATTAATAATTATCACAACAGTATTCTATACAATAATTAGAATTATCCAAAACAAGCAAACCAGACGATTCATATTGGAAGGACAAATAATTGAAACCATCTGAACTATTGCACCAGCGATCATTTTGGTATTCATTGCAATACCATCACTACGACTACTATACCTAATAGACGAG---ATTCACAACCCAGTATTAACCTTAAAAGCTGTAGGACACCAATGATACTGAAGTTATGAATATTCAGACTTCACAAAA---CTCGAGTTCGACTCATACATAGTACAACAAGAAGACCTACAAATAGATACATTCCGACTACTGGATACAGATAACCGAATCGTACTACCAATAAACTCACCGATTCGGTTAATTGTAACAGCAGCAGACGTACTACACTCATGAACTGTACCAAGACTTGGTGTAAAAACAGACGCCACACCAGGCCGCCTAAATCAAGTGAGATTCTCAATTAACCGGCCTGGTATCCTATACGGACAATGCTCAGAGATCTGTGGAGCAAACCACAGATTTATACCAATCGCAATTGAAAGAGTATCAACAAACCAATTTATTAACTGAGTATC??????????????????????????????????????????????????????????????????????????????????????????????????????????????????????????????????????????????????????????????????????????????????????????????????????????????????????????????????????????????????????????????????????????????????????????????????????????????????????????????????????????????????????????????????????????????????????????????????????????????????????????????????????????????????????????????????????????????????????????????????????????????????????????????????????????????????????????????????????????????????????????????????????????????????????????????????????????????????????????????????????????????????????????????????????????????????????????????????????????????????????????????????????????????????????????????????????????????????????????????????????????????????????????????????????????????????????????????????????????????????????????????????????????????????????????????????????????????????????????????????????????????????????????????????????????????????????????????????????????????????????????????????????????????????????????????????????????????????????????????????????????????????????????????????????????????????????????????????????????????????????????????????????????????????????????????????????????????????????????????????????????????????????????????????????????????????????????????????????????????????????????????????????????????????????????????????????????????????????????????????????????????????????????????????????????????????????????????????????????????????????????????????????????????? [10342 bp]
'Aderitotermes fossor' ????????????????CCC---TATTAT--TTTTGGACGT-------------T-A-----A------TA--TTGTTT--GTCTGAGTAGTAT--TAG-T-T-AT--GT--TCTTGAAACTTAAAGAATTT-GGCGG-TATC-TTAT-TCCATCCAGAGGAATCTGTCTC--GTTATCGATA-GTCCGCG-TT-GGA-CCTT-ACTT--------AG--T-T-GTT-A-T-----------T--GGTTTGTATACCGCCGT------T------T--AT----TGATT---ATCTTTTGTAGAGT-TG-TTTTT---AATTTTCT--GG------TTTCT-TT-A-TT-TT-G-A---------TTTATTTCAGGTCAAGGTGCAG-------------C-----T------------------T-GTT-----TC-T-----A------AG--T-----GG---A-T-----------GATGGATTACAT----T---G-----TTA------T--T--T---------G---T-TT--------TGCT-TGGAC-T----G-----T--TG----GT--T-T--T---AA--------------TA----TT-G--ACATG-AAATTGGATTTGGT-TGTAA-T-----GT-TT-----TGTAGAT-TGTTTTCGT-G-A---T-----AA--TTG--GTTCTG-GGATATGTACACATCG-CCCGTCGCTCTC???????????????????????????????????????????????????????????????????????????????????????????????????????????????????????????????????????????????????????????????????????????????????????????????????????????????????????????????????????????????????????????????????????????????????????????????????????????????????????????????????????????????????????????????????????????????????????????????????????????????????????????????????????????????????????????????????????????????????????????????????????????????????????????????????????????????????????????????????????????????????????????????????????????????????????????????????????????????????????????????????????????????????????????????????????????????????????????????????????????????????????????????????????????????????????????????????????????????????????????????????????????????????????????????????????????????????????TGC-ATGTCTCAGTGCAAGCCACATT-AAGGTGAAACCGCGAATGGCTCATTAAATCAGTTATGGTTCCTTAGATGG--TTGACA--GT----TACTTGGATAACTGTGGTAATTCTAGAGCTAATAC--ATGC-AACTG-AGTCCTG--ACCGGCGACGG-AAG---GGACGCTTTTATTAGA--TCAAAACCAAT-CG--------------------GTC---------GC--TCACGCG------------------------ACCG-TTTGCCTTGGTGACTCTGAATAAA-ATGAG-GCGGATCGCACGGTCTCC-GAACCGGCGACGCATCTTTCAAATGTCTGCCTTATCAACTGTCGATGGTAGGCTCTGCGCCTACCATGGTTGTAACGGGTAACGGGGAATCAGGGTTCGATTCCGGAGAGGGAGCCTGAGAAACGGCTACCACATCCAAGGAAGGCAGCAGGCGCGCAAATTACCCACTCCCGGCACGGGGAGGTAGTGACGAAAAATAACGATACGGGACTCA--TCCGAGGCCCCGTAATCGGAATGAGCACACTCTAAAG-ACTTTAACGAGTATCCATTGGAGGGCAAGTCTGGTGCCAGC-AGCCGCGGTAATTCCAGCTCCAATAGCGTATATTAAAGCTGTTGCGGTTAAAAAGCTCGTAGTCGGACTTGTG-TCCCACGCTGCCGGTTCACCG-CCC-GTCGGTGT---CTAACTG-GCACG-CACGTGC-GGACGTCCTG-CCGG-TGG---------CC-----------------C-----------GAA-----CCGGCGGCCT---------------------CGC----------------------GGGTGAGGGTGGCGGTAAC----------------------------------GT-------------------------------------------------------------------------CGC-CAC-----------------------------------------------------------------------------------------------------------------------------------------------------------------------------------------AC----------------------------------------------CCCCT-GG----------------------------TC--GTCTCGGA--------------G--AGGG-----------------------CCTACA---CA--ATCCCGTCGC-GGTGCTCTTAACCGAGTGTCTCGATGGGCCGGCACATTTACTTTGAACAAATTAGAGTGCTTAAAGCAGGC-AGC-AGCCGCC--TGAATACCGAGTGCATGGAATAATGGAATAGGACCTCGGTTCTAT-TT-TGTTGGT-TTTCGGAAGNNNNNNNNNNNNNNNNNNNNNNNNN-NNNNNNNNNNNNNNNNNNNNNNNNNNNNNTGGTG-AAATTCTTGGATCGTCGCAAGACGGACAGAAGCGAAAGCATTTGCCAAGAATGTTTTCTCTGATCAAGAACG-AAAGTTAGAGGTTCGAAGGCGATCAGATACCGCCCTAGTTCTAACCATAAACGATGCCAGCCAGCAATCCGCCGAAGTTCCTCCGATGACTCGGCGGGCGG-CTT---CCGGGAAACC-AAAGCTTTTGGGTTCCGGGGGAAGTATGGTTGCAAAGCTGAAACTTAAAGGAATTGACGGAAGGGCACCACCAGGAGTGGAGCCTGCGGCTTAATTTGACTCAACACGGGAAACCTCACCAGGCCCAGACACCGGGAGGATTGACAGATTGAGAGCTC-TTTCTTGATTCGGTGGGTGGTGGTGCATGGCCGTTCTTAGTTGGTGGAGCGATTTGTCTGGTTAA-TTCCGATAACGAACGAGACTCTAGCCTGCTAAATAGTCG-C----------------------------------------------------------------------------------------------------------------ATCCGGTATC--C-TCTGT-------GCTACCGGCGACTC-TGAA---TCTTCTTAGAGGGACAGGCGGCTTCTAGCCGCACGAGATTGAGCAATAACAGGTCTGTGATGCCCTTAGATGTTCTGGGCCGCACGCGCGCTACACTGAAGGAATCAGC--GTGT-CCTCCC-TGGCCGAAAGGTCCGGGTAACCCGCTGAACCTCCTTCGTGCTAGGGATTGGGGCTTGCAATTGTTCCCCATGAACGAGGAATTCCCAGTAA-GCGCGAGTCA-TAAGCTCGCGTTGATTACGTCCCTGCCCTTTGTACACACCGCCCGTCGCTACTACCGATTGAATGATTTAGTGAGGTCTTCGGACCGGTGGGCGAGG----G-GGTAC-GCC------CCTTCGATTCC-ACT--GGGAAGATGCCCGAACTTGATCATTTAGAGGAAGTAAAAGTCGTAACAAGGTTTCC??????????????????????????????????????????????????????????????????????????????????????????????????????????????????????????????????????????????????????????????????????????????????????????????????????????????????????????????????????????????????????????????????????????????????????????????????????????????????????????????????????????????????????????????????????????????????????????????????????????????????????????????????????????????????????????????????????????????????????????????????????????????????????????????????????????????????????????????????????????????????????????????????????????????????????????????????????????????????????????????????????????????????????????????????????????????????????????????????????????????????????????????????????????????????????????????????????????????????????????????????????????????????????????????????????????????????????????????????????????????????????????????????????????????????????????????????????????????????????????????????????????????????????????????????????????????????????????????????????????????????????????????????????????????????????????????????????????????????????????????????????????????????????????????????????????????????????????????????????????????????????????????????????????????????????????????????????????????????????????????????????????????????????????????????????????????????????????????????????????????????????????????????????????????????????????????????????????????????????????????????????????????????????????????????????????????????????????????????????????????????????????????????????????????????????????????????????????????????????????????????????????????????????????????????????????????????????????????????????TCTAACATGTGCGCGAGTC-ACTGGG---CACAAGTCTAA---ACCC--AGAGGCGCAGTGAAAG---CGT-----------------G---------------------------G-----------------G--G------------C--------TC-------------GCTCGGC---------------ATCTCGCCGCTAGCGAGCC--GC-TAG---------------------------------GGGAGGACGG----------------------------CC-------------------------------------------G----------------------GTCTAGCGGCCGGTC---------TGCACTCCCGGGGCGC--------CTCGGC--TC---------CG-------GCC--GCAG-GC---------------GCA-CCCTGAGC-GCACACGTTGGGACCCGAAAGATGGTGAACTATGCCCGGCCAGGA-CGAAGT-CAGGGGAAACCCTGATGGAGGTCCGCAGCGATTCTGA-CGTGCAAATCGATCGTCAGAGCTAGGTATAGGGGCGAAAGACTAATCGAACCATCTAGTAGCTGGTTCCCTCCGAAGTTTCCCTCAGGATAGCTGGC-----------------------GCCG-----A----------GTTGG---------------A-GT--GG-AAC----AGTCTCATCCGGT-AAAGCGAATGATTAGAGGCCTTGGGGCCGAAACGACCTCAACCTATTCTCAAACTTTAAATGGGTGAGATCT-----CCGGCTT-------------GCTT----GA--------A------C-----------GAAG--C------------------------CG----------C-------G-------------AG-------A----------C-------------------------------CAC----------------------------------G------GATG-A-TGGT---GCCAAGTGGGCCAATTTTGGTAAGCAGAACTGGCGCTGTGGGATGAACCAAACGCCGGGTTAAGGCGCCTAAACCGGAGCTCATGGGATACCATGAAA-GGCG?????????????????????????????????????????????????????????????????????????????????????????????????????????????????????????????????????????????????????????????????????????????????????????????????????????????????????????????????????????????????????????????????????????????????????????????????????????????????????????????????????????????????????????????????????????????????????????????????????????????????????????????????????????????????????????????????????????????????????????????????????????????????????????????????????????????????????????????????????????????????????????????????????????????????????????????????????????????????????????????????????????????????????????????????????????????????????????????????????????????????????????????????????????????????????????????????????????????????????????????????????????????????????????????????????????????????????????????????????????????????????????????????????????????????????????????????????????????????????????????????????????????????????????????????????????????????????????????????????????????????????????????????????????????????????ATGACAACATGATTAAACTTAACCCTACAAGATAGAGCCTCCCCCATTATAGAACAATTAATTTACTTCCATGATCACGCCTTAATAATCATACTAATAATTATTACAACAGTATTCTACACCATAATCAGAATTATCCAAAATAAACAAACCAGACGCTTTATCCTAGAAGGACAAATAATTGAAACCATCTGAACAATTGCACCAGCCATTATTCTAGTATTTATTGCAATACCATCACTACGATTATTATACCTAATAGACGAA---ATCCATAACCCAGTAATAACACTTAAAACCGTAGGACATCAATGATACTGAAGCTATGAATATTCAGACTTCACAAAA---CTTGAATTTGACTCCTACATAGTACAACAGGAAGACCTACAAACAAACATATTCCGTCTACTAGATACAGACAACCGGGTAGTACTACCGATAAATTCCCCCATTCGAATAATCGTAACAGCAGCAGACGTATTACACTCATGAACAGTGCCCAGCCTTGGTGTAAAAACAGATGCTACACCAGGACGCCTCAACCAAGTAAGATTTTCAATTAACCGACCAGGCATCCTATATGGACAATGCTCTGAAATCTGTGGAGCAAACCACAGATTTATACCAATCACAATCGAAAGAGTATCAACAAACCAATTTATTAATTGAGTATC??????????????????????????????????????????????????????????????????????????????????????????????????????????????????????????????????????????????????????????????????????????????????????????????????????????????????????????????????????????????????????????????????????????????????????????????????????????????????????????????????????????????????????????????????????????????????????????????????????????????????????????????????????????????????????????????????????????????????????????????????????????????????????????????????????????????????????????????????????????????????????????????????????????????????????????????????????????????????????????????????????????????????????????????????????????????????????????????????????????????????????????????????????????????????????????????????????????????????????????????????????????????????????????????????????????????????????????????????????????????????????????????????????????????????????????????????????????????????????????????????????????????????????????????????????????????????????????????????????????????????????????????????????????????????????????????????????????????????????????????????????????????????????????????????????????????????????????????????????????????????????????????????????????????????????????????????????????????????????????????????????????????????????????????????????????????????????????????????????????????????????????????????????????????????????????????????????????????????????????????????????????????????????????????????????????????????????????????????????????????????????????????????????????????? [10342 bp]
'Aeluropoda insignis' ??????GGATTAGATACCC---TATTAT--TTTGAA-TGT---------------A-----A-AATTATC-------AGAATTAGAGTAGTAT--TAG-T-T-AT--GG--TCTTGAAACTTAAAGAATTT-GGCGG-TATT-TTAG-TCTGTTTAGAGGAATCTGTCCC--TTAATCGATA-ATCCACG-TT-GAA-CCTT-ACTT----------AAT---------------------TTGGGTATGTATACCGCCGT------T-----GT--------TGAAA---ATCTTTT-TAGAGC-T-----------AATTTCT----------TGATTTTTTA-TTAGTAA-A-----------TATCTCAGGTCAAGGTGCAG-------------C-----T---------------------TA--------T------------AG-TT---------AAGT----GGA----GATGGATTACAA----T---A-----TTA-TCAGGTAAA---------------------------------CGGAT-T----------T-TTG---AGC--TAG-----AATT--GAA----------------------ATG-AAGGTGGATTTAAT-TGTAA-A-----TT-TG-----TGAAGAT-TTTCAAGTT-G-A---------TA--TGA--GCTCTA-AAATGTGTACACATCG-CCCGTCGCTCTC?????????????????????????????????????????????????????????????????????????????????????????????????????????????????????????????????????????????????????????????????????????????????????????????????????????????????????????????????????????????????????????????????????????????????????????????????????????????????????????????????????????????????????????????????????????????????????????????????????????????????????????????????????????????????????????????????????????????????????????????????????????????????????????????????????????????????????????????????????????????????????????????????????????????????????????????????????????????????????????????????????????????????????????????????????????????????????????????????????????????????????????????????????????????????????????????????????????????????????????????????????????????????????????????????????????????????????????????????????GCAAGCCACATT-AAGGTGAAACCGCGAATGGCTCATTAAATCAGTTATGGTTCCTTAGATGG--TGGACA--GT----TACTTGGATAACTGTGGTAATTCTAGAGCTAATAC--ATGC-AACTC-GGTCCCG--ACCGGAAGCGG-AAG---GGACGCTTTTATTAGA--TCAAAACCAAT-CG--------------------GGC-------------GCTCGCG------------------------TCCG-TTTGCCTTGGTGACTCTGAATAAA-TTGTG-GCAGATCGCACGGTCTCC-GTACCGGCGACGCATCTTTCAAATGTCTGCCTTATCAACTGTCGATGGTAGGTTCTGCGCCTACCATGGTTGTAACGGGTAACGGGGAATCAGGGTTCGATTCCGGAGAGGGAGCCTGAGAAACGGCTACCACATCCAAGGAAGGCAGCAGGCGCGCAAATTACCCACTCCCGGCACGGGGAGGTAGTGACGAAAAATAACGATACGGGACTCA--TCCGAGGCCCCGTAATCGGAATGAGCACACTTTAAAT-CCTTTAACGAGTATCCATTGGAGGGCAAGTCTGGTGCCAGC-AGCCGCGGTAATTCCAGCTCCAATAGCGTATATTAAAGTTGTTGCGGTTAAAAAGCTCGTAGTCGGACTTGTG-TCACACGCTGCCGGTTCACCG-CCC-GTCGGTGT---CTAACTG-GCATG-CACGTGC-TGACGTCCTG-CCGG-TGG---------CC-----------------C-----------AAG-----CCG------------------G---------GCC----------------------GGGAGCTCTTGTGCGGAATT-CCTTCGCGGGGTCC------------------GC-------------------------------------------------------------------------CTC--GA------------------------------------------------------------------------------------------------------------------------------------------------------------------------------------------A----------------------------------------------CCCGG-TT----------------------------CT------TGGG--------------G--AGGG-----------------------CCTACT---CA--TACCCCTCGC-GGTGCTCTTAACCGAGTGTCTCGATGGGCCGGCACGTTTACTTTGAACAAATTAGAGTGCTTAAAGCAGGC-AGC-AGCCGCC--TGAATACTGAGTGCATGGAATAATGGAATAGGACCTCGGTTCTAT-TT-TGTTGGT-TTTCGGAATCCCCGAGGTAATGATCAATAGGGAC-AGACGGGGGCATTCGTATTGCGACGTTAGAGGTG-AAATTCTTGGATCGTCGCAAGACGGACCGAAGCGAAAGCATTTGCCAAGAATGTTTTCTCTGATCAAGAACG-AAAGTTAGAGGTTCGAAGGCGATCAGATACCGCCCTAGTTCTAACCATAAACGATGCCAGCCAGCAATCCGCCGAAGTTCCTCCGATGACTCGGCGGGCGG-CTT---CCGGGAAACC-AAAGCTTTTGGGTTCCGGGGGAAGTATGGTTGCAAAGCTGAAACTTAAAGGAATTGACGGAAGGGCACCACCAGGAGTGGAGCCTGCGGCTTAATTTGACTCAACACGGGAAACCTCACCAGGCCCGGACACCGGGAGGATTGACAGATTGATAGCTC-TTTCTTGATTCGGTGGGTGGTGGTGCATGGCCGTTCTTAGTTGGTGGAGCGATTTGTCTGGTTAA-TTCCGATAACGAACGAGACTCTAGCCTGCTAACTAGTCG-C----------------------------------------------------------------------------------------------------------------TTCTAGCATC--CTTTTGC-------GCTGCTAGCGACTT-CTGA---TCTTCTTAGAGGGACAGGCGGCTTCTAGCCGCACGAGATTGAGCAATAACAGGTCTGTGATGCCCTTAGATGTTCTGGGCCGCACGCGCGCTACACTGAAGGAATCAGC--GTGT-ACTCCC-TGTCCGAAAGGTCCGGGTAACCCGCTGAACCTCCTTCGTGCTAGGGATTGGGGCTTGCAATTGTTCCCCATGAACGAGGAATTCCCAGTAA-GCGCGAGTCA-TAAGCTCGCGTTGATTACGTCCCTGCCCTTTGTACACACCGCCCGTCGCTACTACCGATTGAATGATTTAGTGAGGTCTTCGGACCGGTGGGCGCGG----G-GGTTC-GCC------CTCACGATTCC-ACC--GGGAAGATGCCCAAACTTGATCATTTAGAGGAAGTAAAAGTCGTAACAAGGTTTCC??????????????????????????????????????????????????????????????????????????????????????????????????????????????????????????????????????????????????????????????????????????????????????????????????????????????????????????????????????????????????????????????????????????????????????????????????????????????????????????????????????????????????????????????????????????????????????????????????????????????????????????????????????????????????????????????????????????????????????????????????????????????????????????????????????????????????????????????????????????????????????????????????????????????????????????????????????????????????????????????????????????????????????????????????????????????????????????????????????????????????????????????????????????????????????????????????????????????????????????????????????????????????????????????????????????????????????????????????????????????????????????????????????????????????????????????????????????????????????????????????????????????????????????????????????????????????????????????????????????????????????????????????????????????????????????????????????????????????????????????????????????????????????????????????????????????????????????????????????????????????????????????????????????????????????????????????????????????????????????????????????????????????????????????????????????????????????????????????????????????????????????????????????????????????????????????????????????????????????????????????????????????????????????????????????????????????????????????????????????????????????????????????????????????????????????????????????????????????????????????????????????????????????????????????????????????????????????????????????????????????????????????????????????????????????????????????????????????????????????????????????????????????????????????????????????????????????????????????????????????????????????????????????????????????????????????????????????????????????????????????????????????????????????????????????????????????????????????????????????????????????????????????????????????????????????????????????????????????????????????????????????????????????????????????????????????????????????????????????????????????????????????????????????????????????????????????????????????????????????????????????????????????????????????????????????????????????????????????????????????????????????????????????????????????????????????????????????????????????????????????????????????????????????????????????????????????????????????????????????????????????????????????????????????????????????????????????????????????????????????????????????????????????????????????????????????????????????????????????????????????????????????????????????????????????????????????????????????????????????????????????????????????????????????????????????????????????????????????????????????????????????????????????????????????????????????????????????????????????????????????????????????????????????????????????????????????????????????????????????????????????????????????????????????????????????????????????????????????????????????????????????????????????????????????????????????????????????????????????????????????????????????????????????????????????????????????????????????????????????????????????????????????????????????????????????????????????????????????????????????????????????????????????????????????????????????????????????????????????????????????????????????????????????????????????????????????????????????????????????????????????????????????????????????????????????????????????????????????????????????????????????????????????????????????????????????????????????????????????????????????????????????????????????????????????????????????????????????????????????????????????????????????????????????????????????????????????????????????????????????????????????????????????????????????????????????????????????????????????????????????????????????????????????????????????????????????????????????????????????????ATGACAACATGAGCTAATATAAATCTTCAAGACAGAGCTTCACCTATTATAGAACAATTAATCTACTTTCATGATCACGCACTAATAATTATTGTTATAATTTTAACAATTGTCTCTTATATAATAATTATACTAATTTTAAATAGATTTACTAATCGATTCTTATTAGAAGGACAATTCATTGAAGTAGCTTGAACAATTGCTCCTGCTATCATTTTAATTTTCATTGCAATTCCATCACTACGACTTTTATATCTTATAGATGAA---ATCAACAGACCAGCAGTAACACTAAAAACAATCGGTCATCAGTGATACTGAAGCTATGAATATTCTGATTTCTTAAAA---ATTGAATTTGATTCATATATAACACCACAAAACGAAATAAACATAACTGATTTCCGTCTTCTTGACGTTGACAATCGGGCCACTCTTCCTATAAACACTTTTATTCGTATTATTATCACTGCTACTGATGTATTACACTCCTGAACTGTCCCAAGTCTGGGAGTTAAGGCCGATGCAACACCAGGGCGACTAAATCAAACCAGCTTCTTTATTAGTCGTCCTGGTGTTTTTTATGGCCAATGCTCAGAAATTTGTGGAGCAAATCATAGATTTATACCTATCGTTATTGAAAGAGTTTCAACAAGCAATTTTATTAATTGAATTTC??????????????????????????????????????????????????????????????????????????????????????????????????????????????????????????????????????????????????????????????????????????????????????????????????????????????????????????????????????????????????????????????????????????????????????????????????????????????????????????????????????????????????????????????????????????????????????????????????????????????????????????????????????????????????????????????????????????????????????????????????????????????????????????????????????????????????????????????????????????????????????????????????????????????????????????????????????????????????????????????????????????????????????????????????????????????????????????????????????????????????????????????????????????????????????????????????????????????????????????????????????????????????????????????????????????????????????????????????????????????????????????????????????????????????????????????????????????????????????????????????????????????????????????????????????????????????????????????????????????????????????????????????????????????????????????????????????????????????????????????????????????????????????????????????????????????????????????????????????????????????????????????????????????????????????????????????????????????????????????????????????????????????????????????????????????????????????????????????????????????????????????????????????????????????????????????????????????????????????????????????????????????????????????????????????????????????????????????????????????????????????????????????????????????? [10342 bp]
'Aethalochroa sp MN264' ?????????????????????????????????????????????????????????????????????????????????????????????????????????????????????????????????????????????????????????????????????????????????????????????????????????????????????????????????????????????????????????????????????????????????????????????????????????????????????????????????????????????????????????????????????????????????????????????????????????????????????????????????????????????????????????????????????????????????????????????????????????????????????????????????????????????????????????????????????????????????????????????????????????????????????????????????????????????????????????????????????????????????????????????????????????????????????????????????????????????????????????????????TCGCCTGTTTATCAAAAACATGGT--TT-CT-T-------GATAT-----TTATAA------GAGATTTA-ACCTGCCCACT-G-------A-G---G-A-TT----TTAAAG-GGCCGCAG-TA-TTTTGACTGTGCAAAGGTAGCATAATCATTAGTCT-TTTAATTAAAGGC-TGGTATGAATGGTTGGACGAGGTAAAA-ACTGT--CTT--------------A---TT--TTA-TA---TG------AAAA-TTGAATTTAGATTTTAA--GTAAAAAGAC-TTAAATGTTATTAAGGGACGAGAAGACCCTATAGAGTT--T-A----ATA-----------------------TACG-T----AGT---TT-TTA---TCA-AG---------TTA--AAAA--T---------TAATT-T-T---T--GAT--T-ATTA-T---AA-------A--------GT--T---------TATTTAATTGGGGTGA---TTAAA---A----GAT----AT--GA-TAAACT-CTTTTT--------T----A-ATT------TTAAT--A--TT---ATAAATA-GTT----T----T---AAGATCC--A-T--A------T-------G-TA---GTGAT-TATAAGATTAAATTACC-TTAGGGATAACAGCATAATTCTTTTTGAGAGTTCAAATTGAGAAG-AGAGATTGTGACCTCGATGTTGGATTAAGA-TAAATTA---T-GGGTGTAGATGTTC--A---AT--A-ATTAAGTCTGTTCGACTTTTAAATT-CTTACATGATCTGAGTTCAAACCGGAGA???????AGATTAAGCCATGC-ATGTCTCAGTGCAAGCCGAATT-AAGGTGAAACCGCGAATGGCTCATTAAATCAGTTATGGTTCCTTAGATGG--TGCACA--GT----TACTTGGATAACTGTGGTAATTCTAGAGCTAATAC--ATGC-AACTC-GGTCCCG--ACCGGCGACGG-AAG---GGACGCTTTTATTAGA--TCAAAACCAAT-CG--------------------GTC---------TT--C----GG------------------------GCCG-TTTGCCTTGGTGACTCTGAATAAA-TTGTG-GCAGATCGCACGGCCCCC-GAGCCGGCGACGCATCTTTCAAATGTCTGCCTTATCAACTGTCGATGGTAGGTTCTGCGCCTACCATGGTTGTAACGGGTAACGGGGAATCAGGGTTCGATTCCGGAGAGGGAGCCTGAGAAACGGCTACCACATCCAAGGAAGGCAGCAGGCGCGCAAATTACCCACTCCCGGCACGGGGAGGTAGTGACGAAAAATAACGATACGGGACTCA--TCCGAGGCCCCGTAATCGGAATGAGTACACTTTAAAT-CCTTTAACGAGTATCCATTGGAGGGCAAGTCTGGTGCCAGC-AGCCGCGGTAATTCCAGCTCCAATAGCGTATATTAAAGTTGTTGCGGTTAAAAAGCTCGTAGTCGGACTTGTG-TCCCACGCTGCCGGTTCACCG-CCC-GTCGGTGT---TTAACTG-GCATG-CACGTGC-GGACGTCCTG-CCGG-TGG---------CC-----------------C-----------GAG-----CCG------------------G---------CGC----------------------AG---------------------------------------------------GG-------------------------------------------------------------------------CTT--GC------------------------------------------------------------------------------------------------------------------------------------------------------------------------------------------A----------------------------------------------CCTGT-CG----------------------------TC------CGGG--------------G--AAGG-----------------------CCTA-T---CA--TACCCGTCGC-GGTGCTCTTAACCGAGTGTCTCGATGGGCCGGCACGTTTACTTTGAACAAATTAGAGTGCTTAAAGCAGGC-AGC-ATCCGCC--TGAATACCGAGTGCATGGAATAATGGAATAGGACCTCGGTTCTAT-TT-TGTTGGT-TTTCGGAATCCCCGAGGTAATGATCAATAGGGAC-AGACGGGGGCATTCGTATTGCGACGTTAGAGGTG-AAATTCTTGGATCGTCGCAAGACGGACCGAAGCGAAAGCATTTGCCAAGAATGTTTTCTCTGATCAAGAACG-AAAGTTAGAGGTTCGAAGGCGATCAGATACCGCCCTAGTTCTAACCATAAACGATGCCAGCCAGCAATCCGCCGAAGTTCCTCCGATGACTCGGCGGGCGG-CTT---CCGGGAAACC-AAAGCTTTTGGGTTCCGGGGGAAGTATGGTTGCAAAGCTGAAACTTAAAGGAATTGACGGAAGGGCACCACCAGGAGTGGAGCCTGCGGCTTAATTTGACTCAACACGGGAAACCTCACCAGGCCCGGACACCGGGAGGATTGACAGATTGAGAGCTC-TTTCTTGATTCGGTGGGTGGTGGTGCATGGCCGTTCTTAGTTGGTGGAGCGATTTGTCTGGTTAA-TTCCGATAACGAACGAGACTCTAGCCTGCTAACTAGTCG-C----------------------------------------------------------------------------------------------------------------TTCCGGTATC--C--CTGT-------GCTACCGGCGACTT-CTGA---TCTTCTTAGAGGGACAGGCGGCTTCTAGCCGCACGAGATTGAGCAATAACAGGTCTGTGATGCCCTTAGATGTTCTGGGCCGCACGCGCGCTACACTGAAGGAATCAGC--GTGT-CCTCCC-TGGCCGAAAGGTCCGGGTAACCCGCTGAACCTCCTTCGTGCTAGGGATTGGGGCTTGCAATTGTTCCCCATGAACGAGGAATTCCCAGTAA-GCGCGAGTCA-TAAGCTCGCGTTGATTACGTCCCTGCCCTTTGTACACACCGCCCGTCGCTACTACCGATTGAATGATTTAGTGAGGTCTTCGGACCGGTGGGCGAGG----G-GGTTC-TCC------TCCTCGATTCC-ACC--GGGAAGATGCCCAAACTTGATCATTTAGAGGAAGTAAAAGTCGTAACAAGGTTTCC??????????????????????????????????????????????????????????????????????????????????????????????????????????????????????????????????????????????????CGCAG-GGAAATGTCGTGTGAGGGACGCT-CCG--CA------ACCCGATGT-TCG----G--CGACGAGTTC-AAGTCTCC-CTTGAACGGGGCCACA-GCCCGCAGAGGGTGCCAGGCCCGTA--G-TGACCG--TT-GC----CGT-TCGC-GGGG---GGAGCCGTCCTCAGAGTCGTGTTCCTTGAGAGTGGAGCACTAAGTGGGTGGTAAACTCCATCTAAGGCTAAATATGACCACGAGACCGATAGCGAACAAGTACCGTGAGGGAAAGTTGAAAAGAACTTTGAAGAGAGAGTTCAATAGTACGTGAAACCGTTCAGGGGT-AAACGGGAGGGATCCGGAAG---GTCG-AACGGG---GAGACTCA--A-TCCCG-T------------------CCGC-----------T----TGT--TGACA-------CCCGATCC--GCG----ATTC--CGGAT--GTC-GTCGGC-CGCC-------GGCCACA-C----CG-CAAGGTG----T--G-TG--TC-GCG-TTAGG----TCG-T-CGGTAC--------CGG----CCGGTC--GGG-------GA------G-----------TTTAGCGG-----------CGGCGG---GCTGCAC---------------TTC---TC--CTCCTG--TA-GG-ACGTCGCGACCCGTTGGA-CA-------------------GGGGTCT--AA-------------GG--C-C-CGGGA---T-------------GGA-------GCCCGA--G----GG-----------GATC---GCC---GAG-----G-AA----------TC-TCGGGTT-CAC------GGTTC-C-C----CGGA----CC--CC--G--G--T-----CGCCCGGCCC-C-AG------------TTCGACGG--T----AGGG---AT-CGTG-----GA-GATG--GCCCG---------------CTC------------A----------TGC--------------------------------------------------GA--------G---------------CGTCC---GGCCCGGT-GG-------GCAAGCT---------------------------CCACGGG-----------------------T----------T-T-----GT-GC----------G-T-GG------TGC----------CGCGGC--T-AACGC---------CGCG-TCC--CCGCCGC---------CCGC--GGGCT----GTT-GG---TC---T--------------CCG-G----AGT-CC--------------------T--CGG-RC----AGC--TT---T-GGC---C----------G-T----T----CTCCC---------GTCTGCGGCG--CTATTGCTT-CGGAT-GCCTT-------CCC-GACCCGTCTTGAAACACGGACCAAGGAGTCTAACATGTGCGCGAGTC-ACTGGG-A-ACCA---CTAA---ACCC--AGAGGCGCAATGAAAG---TGG-----------------G-GC------------------------G-----------------G---------------C---C----TC------------------GT-------------------------------GCC--GC-C----------------GA-----------------GGGAGGATGG----C-T----------CT---------CT----T---C-T-------------------GG-----------G-A--------------------------------GCC---------CGCACTCCCGGGGTGC--------CCCGGC--TT---------CG-------GCC--GTGG-GC---------------ACA-CTCAGAGC-GTACACGTTGGGACCCGAAAGATGGTGAACTATGCCTGGTCAGGA-CGAAGT-CAGGGGAAACCCTGATGGAGGTCCGCAGCGATTCTGA-CGTGCAAATCGATCGTCAGAGCTGGGTATAGGGGCGAAAGACTAATCGAACCATCTAGTAGCTGGTTCCCTCCGAAGTTTCCCTCAGGATAGCTGGC-----------------------GCCC-----G----------CTTGG---------------A-AC---A-GGC---GAGTCTCATCCGGT-AAAGCGAATGATTAGAGGCCTTGGGGCCGAAACGACCTCAACCTATTCTCAAACTTTAAATGGGTGAGAACT-----CCGGCTT-------------GCTC----GA--------T------T-----------GAAG--C------------------------CG----------C-------G-------------AG---------------------------------------------------GC----------------------------------G------GATC-A-GGGT---GCCAAGTGGGCCATTTTTGGTAAGCAGAACTGGCGCTGTGGGATGAACCAAACGCCGGGTTAAGGCGCCTAAACCGGAGCTCATGGGAGACCATGAAA-GGCGTTGGTTGCTTAAGACAGCAGGACGGTGGCCATGGAAGTCGGAAGCCGCTAAGGAGTGTGTAACAACTCACCTGCCGAAGCAACTAGCCCTGAAAATGGATGGCGCTAAAGCTCCGTGCCTATACCCGGCCGCCGG---TAGGCA-----------------------------TAGGCG---------------TGAGC-C---GCTTTC----------------------GGGCG-GCGAGCGCGC------GAAGCCCCGGCGAGTAGGAGGG-CGCGGCGGTGTGCGCGGAAGGGTCTGGGCGTGAGCCTGCCTGGAGCCGCCGCCGGTGCAGA-TCTTGGTGGTAGTAGCAAATACTCAAGCGAGGGCCTTGAGGGCTG-ATGTGGAGAAGGGTTTCGTGTGAACAGCCGTTGCACACGAGTCAGTCGATCCTAAG-CCCTAGGAGAAA-TCCGATGTCGATGCGGGGGGCAGT---------------CAGTGC-TC---CCCCTCGAT--GG---------------------------------GCGAAAGGGAATCCGGTTCCTATTCCGGAACCCGGCAGCG---GAACCGAA------------------------------------TCC--ACGGG-CCCTCGT------------------------------------------CAGAGAAGCT-------------------------------------------------------------------------------------------------------CGTCGGGGTAACCCAAAGGGACCCGGAGACGCCGTCGGGAGACCCGGGCAGAGTTTTCTGTTCTGCATAAGCGTTCGAGTTCCCTGGAATCCTCTAGCAGGGAGATAGGGTTTGGAACGCG-AAGAGCACCGCAGTTGCGGCGGTGTCCGGGTCGTCCCCTCGGACCTTGAAAATCCGGGAGAGGGTCACGCGGAGGTGTCGCGCCGGCTCGTACCCATATCCGCAGCAGGTCTCCAAGGTGAAGAGCCTCTAGTCG??????????????????????????????????????GATAGAGCTTCTCCTCTTATAGAACAATTAATATATTTTCATGACCATTCAATATTTATTATCACAATAATTGTGATCACAGTTGGATACATAATTTTATCACTTATAACAAATAAATTTATTGACCGATATGTAATAGATGGACAATATTTAGAAATCCTTTGAACTATTTTACCTGCCATTGTATTAATTTTTATTGCATTACCATCCTTACGAATCTTATATCTAATTGACGAA---AACTCTAATCCAACAATTACCTTAAAAACAATTGGACATCAATGATATTGAAGCTACGAATATTCTGATTTTTCAGAT---ATTGAATTTGATTCATATATAATACCACAAAATGAATTAAATCCTCACAATATTCGACTTCTAGAAGTTGATAACCGAACAACCCTTCCTATAAACACTTTAACACGAATTCTAATTACATCTGAAGATGTTATTCACTCATGAACTATTCCTAGAATTGGGGTAAAAGCAGATGCTACTCCAGGTCGATTAAATCAAGCAACTTTTTGATTTAATCGACCTGGAGTATTTTATGGTCAATGTTCAGAAATTTGTGGAGCAAATCACAGTTTTATACCAATTGTGATTGAAAGTACATCAACTAATGATTTCTTAAAATGA????????????????????????????????????????????????????????????????????????????????????????????????????????????????????????????????????????????????????????????????????????????????????????????????????????????????????????????????????????????????????????????????????????????????????????????????????????????????????????????????????????????????????????????????????????????????????????????????????????????????????????????????????????????????????????????????????????????????????????????????????????????????????????????????????????????????????????????????????????????????????????????????????????????????????????????????????????????????????????????????????????????????????????????????????????????????????????????????????????????????????????????????????????????????????????????????????????????????????????????????????????????????????????????????????????????????????????????????????????????????????????????????????????????????????????GGAGCCACAATAATTATTGCAGTTCCCACCGGAATTAAAATTTTTAGTTGACTAGCTACAATATATGGTTCTAAAATAATTCATAGTCCAGCCTCCCTATGAGCTCTAGGTTTTATCTTCTTATTTACAGTTGGAGGGTTAACAGGAGTTATTTTAGCAAATTCAGCAATTGATATTATTTTACACGACACATACTATGTAGTAGCTCACTTCCATTATGTTTTATCCATAGGTGCCGTATTTGCAATTATAGCAGGATTTGTCCACTGATATCCTTTATTTACTGGTTTCACTTTAAATCCAAATTGATTAAAAAGTCAATTTTTAACAATATTTGTTGGGGTTAACTTAACTTTCTTTCCACAACACTTCTTAGGTTTATCAGGAATACCACGACGATATTCAGATTATCCTGATGCATATACTTCATGGAATATTGTTTCATCAATAGGATCAATAATTTCTTTTATTGCCGTAATCATATTTATTTTCATTTTATGAGAAAGAATAAGTTCAAACCGACCAATTTTATTCTCATCTCAAATAAATAGTTCCATTGAATGAGCTCATAATTTACCTCCAGCAGAACATACTTATAATGAATTAA????????????????????????????? [10342 bp]
'Agathemera crassa' ????????????????????????????????????????????????????????????????????????????????????????AGTAA--TAG-T-T-AT--TT--TCTTTAAACTCAAAGAATTT-GGCGG-TGCT-TTAG-TCTATTTAGAGGAATTTGTCCC--GTAATCGATA-GTCCTCG-TT-ATA-TCTT-TCTT---------GG-T-TTCGT-TTA-----------ATCAGTATGTATATCGCCGT------T---------------ATAAGTTTATTTTTT-TAGAAT-TA-AA------AATTTACT--TT------AAAAT-TT-A-T--TT-A-TT--------TATATTTCAGGTCAAGGTGCAG-------------------C------------------TTATA-----AC-T-----A------AG--T-G--G-A-----------------GATGAATTACAA----T---A-----TTA------T--C--T--------TA-----AT--------A-TA-TGGAT-T-------------AT---ATTTTT-A--A--AAT--------------------TT----ATATG-AAGGTGGATTTAAT-GGTAA-T--------TT---TAATAATAA-TAGTATTTT-G-A---T-----T---ATA--GCTCTA-AGGCGAGT????????????????????????????????????????????CTT-TT-CT-T----GGTT---------TTATTA------GAGATCTG-ACCTGCCCAAT-G------AT-------------TTTTTAAT-GGCCGCGG-TA-TATTGACCGTGCAAAGGTAGCATAATCATTAGTTT-ATTAATTGTGGAC-TTGTATGAATGGTTGGACGAAATATTT-ACTGT--CTC--------------A---TA--TTAAAT------------ATA-TTGAATTTAATTTTTTT--GTTAAAAAGC-TTAAATTTTTTTGGAGGACGAGAAGACCCTATAGATCT--TTA----TTA----------------------TTTTT-ATTTTTAAATGTTTTGG--TTTC------------TTT-------TT-------ATTAATT-T-T--TA--AAA-AT------------------------------------------TTTTTGGTTGGGGTGA---CACGG---A----GAT-----------TTAATTAACTCTT--------T---------------TATAT--AATGT---ACAATGGTTTT----T--GTTTATTGGATCT----------------------TTTATTATTGTT-TATTAGATTAGA-TACC-TTAGGGATAACAGCGTAATTCTTTTTGAGAGTTCATATCGACAAT-GGAGATTGCGACCTCGATGTTGGATTAAGAATAATTTT-----GGGTGTAGATGTTC------AA--AAGTTAGGTCTGTTCGACCTTTAAATT-CTT??????????????????????????TCTCAAAGATTAAGCCATGC-ATGTCTCAGTGCAAGCCAAATT-AAGGTGAAACCGCGAATGGCTCATTAAATCAGTTATGGTTCCTTAGAT----CGTACCACAT----GACTTGGATAACTGTGGTAATTCTAGAGCTAATAC--ATGC-AAATAGAGTCCCG--ACCAGAAATGG-AAG---GGATGCTTTTATTAGA--TCAAAACCAAT-CG--------------------GCCGGCTC---GTC--C----GG------------------------TCCG-TTTGCTTTGGTGACTCTGGATAA--CTTTGAGCTGATCGCACGGTCCTC-GTACCGGCGACGCATCTTTCAAATGTCTGCCTTATCAACTGTCGATGGTAGGTTCTGCGCCTACCATGGTTGTAACGGGTAACGGGGAATCAGGGTTCGATTCCGGAGAGGGAGCCTGAGAAACGGCTACCACATCCAAGGAAGGCAGCAGGCGCGCAAATTACCCACTCCCGGCACGGGGAGGTAGTGACGAAAAATAACGATACGGGACTCA--TCCGAGGCCCCGTAATCGGAATGAGCACACTTTAAAC-GCTTTAACGAGTATCCATTGGAGGGCAAGTCTGGTGCCAGC-AGCCGCGGTAATTCCAGCTCCAATAGCGTATATTAAAGTTGTTGCGGTTAAAAAGCTCGTAGTTGGATTTGTG-TCCCACGCTGTCGGTTCACCG-TTC-GTCGGTGT---TTAACTG-GCATG-CCCGTGC-GGACGTCCTG-CCGG-TGG---------AT-----------------------------GCGGTCGGCCG----------------TGG-------GCCTC----------------------TG---------------------------------------------------GT-------------------------------------------------------------------------CT----G-----------------------------------------------------------------------------------------------------------------------------------------------------------------------------------------------------------------------------------------CGCGT-CG------------------------------------------------------G--CGGT-----------------------CCGATG---CA--ATCCTACCGC-GGTGCTCTTCACCGAGTGTCGAGGTGGGCCGGCACGTTTACTTTGAACAAATTAGAGTGCTCAAAGCAGGC-AGTGGTTCGCC--TGAATATTGTGTGCATGGAATAATGGAATAGGACCTCGGTTCTAT-TT-TGTTGGT-TTTCGGAA--CTTGAGGTAATGATTAATAGGGAC-AGACGGGGGCATTCGTATTGCGACGTTAGAGGTG-AAATTCTTGGATCGTCGCAAGACGAACCTAAGCGAAAGCATTTGCCATGAGTGTTTTCATTAATCAAGAACG-AAAGTTAGAGGTTCGAAGGCGATCAGATACCGCCCTAGTTCTAACCATAAACGATGCCAGCCAGCGATCCGCCGAAGTTCCTCCGATGACTCGGCGGGCAG-CTT---CCGGGAAACC-AAAGCTTTTGGGTTCCGGGGGAAGTATGGTTGCAAAGCTGAAACTTAAAGGAATTGACGGAAGGGCACCACCAGGAGTGGAGCCTGCGGCTTAATTTGACTCAACACGGGAAACCTCACCAGGCCCGGACACCGGAAGGATTGACAGATTGAGAGCTC-TTTCTTGATTCGGTGGGTGGTGGTGCATGGCCGTTCTTAGTTGGTGGAGCGATTTGTCTGGTTAA-TTCCGATAACGAACGAGACTCTGGCCTGCTAACTAGTCG-C----------------------------------------------------------------------------------------------------------------TTCCGGTATC--CCTTCGT-------GCTACCGGCGACAA-ATGA---TCTTCTTAGAGGGACAGGCGGCTTCTAGCCGCACGAGATTGAGCAATAACAGGTCTGTGATGCCCTTAGATGTTCTGGGCCGCACGCGCGCTACACTGAAGGAATCAGC--GTGT-CCTCCT-AGCCCGAAAGGGCCGGGTAACCCGTTGAACCTCCTTCGTGCTAGGGATTGGGGCTTGCAATTGTTCCCCATGAACGAGGAATTCCCAGTAA-GCGCGAGTCA-TAAGCTCGCGTTGATTACGTCCCTGCCCTTTGTACACACCGCCCGTCGCTACTACCGATTGAATGATTTAGTGAGGTCTTCGGACCGGTGCGCGACG------GCTCT-TCGCG--AGCCGTTGATGTT-GCT--GGAAAGATGACCAAACTTGATCATT-AGAGGAAG??????????????????????????????????????????????TCCCGCGTAATTTAAGCATATTAATAAGCGGAG-GAAAAGAAACTAACAAGGATTCCCCCAGTAGCTGCGAGCGAACAGGGAAGA-GCCCAGCACCGAATCCCG-CAGG-----CCTGG-CCTGTAG-GGAAATGTGGTGTTAGGGAGGAC-CCGTTTC------TCCCGGGGTAGCG----G--TGGCGAGTCC-AAGTCCAT-CTTGAATGGGGCCACG-GCCCAGAGAGGGTGCCAGGCCCGTA--G-AGACCG--CC-GC-----GCTTCCC-GGGA---GGGTCTCTCCTCAGAGTCGGGTTGCTTGAGAGTGCAGCCCTAAGTGGGTGGTAAACTCCATCTAAGGCTAAATATGACCACGAGACCGATAGCGAACAAGTACCGTGAGGGAAAGTTGAAAAGAACTTTGAAGAGAGAGTTCAAGAGTACGTGAAACCGTTC-AGGGGTAAACGGGAGAAATCCTGAAT----TCGAAAGGGGATACGGATTCA--A-CTCAA-G------------------CCGG--------------------TCG----------CGCAGGCC--GCATCGCCCAAC-CAGAT--GAT-GCTGGT-CGCC-------CGCTGCGATTCACTT------------C--GCTT--GCGGTG----------TCG-T-TCCCGG--------CGG----TCACTC--GGA----GGGGTTGCGTTG-------C---TCTCGCGC-----------CGGATG---AGTGCAC---------------TTC---CC--CCCTAG--TA-GAAACGTCGCGACCCGTTGGG-TG-------------------CCGGTCT--AA-------------GG--C-C-CGGGA--AG-------------GCA-------GACCGT-------GC-----------GTCC---TGT---GGG-----T-GC--------CCCC-ACAGGCG-AAC------GGACT-C-T----CGGT------------------------GTCCCGGCCGGC-TG------------CCCGACGG--T----AGGA----CCAGAG-----GA-GTAG--ATCCG---------------CTG---------A----------ATGGGAAACACTTTGGC-----------------------------------TGTGTA--------G---------------CGTCC---GGCCCGGC-----G----CCGATGC---------------------------GTGTGGG-------GAAT-------------------GTGGTGCAAACCGG-----------------GG-----GTGT-C--------CGTGCG---------------AAGCACG-GTC--CCGGCCC---------TGCT--GCGTC----TTC-GGATTTG------------------CCG-G----TGT-CC--------------------T--CGG-AC----TG----------GAT---C----------G-T----T--G-CTCCC---------GTCTGCGACG--CCCAT-CTT-CGGAT-GGTCT-------CCC-GACCCGTCTTGAAACACGGACCAAGGAGTCTAACATGTGCGCGAGTC-ATTGGG-----TTGCACTAA---ACCT--AAAGGCGCAATGAAAG---TGA-----------------A---------------------------G-----------------GCTG------------C--------TT----------------TGGT------------------------GTGGGTGGCC--GA-------------------------------------GGGAAGATGGTACTGGGTTACCTGGGATCCTCGTGTTCCT-------------------------------------------A----------------------------GGCCCGGCC---------CGCATTCCCGGGGCGT--------CTCGTC--CT---------CACTGCGAGG----GGAG-GC---------------GCA-CCTAGAGC-GTACACGTTGGGACCCGAAAGATGGTGAACTATGCCTGGCCAGGA-CGAAGT-CAGGGGAAACCCTGATGGAGGTCCGTAGCGATTCTGA-CGTGCAAATCGATCGTCGGAGCTGGGTATAGGGGCGAAAGACTAATCGAACCATCTAGTAGCTGGTTCCCTCCGAAGTTTCCCTCAGGATAGCTGTC-----------------------ACTC----------------GGAGG---------------A-GAATGG-AAT---GAGTCTCATACGGT-AAAGCGAATGATTAGAGGCCTTGGGGCCGAAACGACCTCAACCTATTCTCAAACTTTAAATGGGTGAGACCT-----CCGGCTT-------------GCTT----GG--------GAA----C----------TGAAG--C------------------------CG------------------G-------------AG---------------------------------------------------GC----------------------------------G------GATCTC-GAGT---GCCAAGTGGGCCACTTTTGGTAAGCAGAACTGGCGCTGTGGGATGAACCAAACGCCGAGTTAAGGCGCCTGAATCGACGCTCATGGGAAACCATGAAA-GGCGTTGGTTGCTTAAGACAGCAGGACGGTGGCCATGGAAGTCGGAATCCGCTAAGGAGTGTGTAACAACTCACCTGCCGAAGCAACTAGCCCTGAAAATGGATGGCGCTGAAGCGTCGTGCCTATACTCGGCCGTCAG----TGGCA-----------------------------TTGGGA----------------GTGGTCGGGGCTCCGGT--------------------------CCCGGCGCTCGAA---GAAGCCCTGACGAGTAGGAGGGTCGCGGCGGTGAGCGCAGAAGGGCAGTGGCGTGAGCCTGCCTGGAGCCGCCGTCGGTGCAGA-TCTTGGTGGTAGTAGCAAATACTCCAGCGAGGCCCTGGAGGACTG-ATGCGGAGCAGGGTTTCGTGTGAACAGCCGTTGCACACGAGTCAGTCGATCCTAAG-CCCTATGTGAAA-GCTGATGCCGATGGGTGGTCAAAT---------TGGTGGTGCATGGCCGATACCCCCGGC--GG---------------------------------GCGAAAGGGAATCCGGTTCCTATTCCGGAACCCGGCAGCG---GAACCGTT------------------------------------CCAATTCGGG-CCCTCGT------------------------------------------GAGAGT-GTT-------------------------------------------------------------------------------------------------------CGTCGGGGTAACCCAAAAGGACCCGGAGACGCCGTCGGGAGATCTGGGGAGAGTTTTCTTTTCTGTATGAGCGTTCGAGTTCCCTGGAATCCTCTAGCAGGGAGATAGGGTTTGGAACGCG-AAGAGCACCGCAGTTGCGGCGGTGTCCAGATCTTCCCCTCGGACCTTGAAAATCCGGGAGAGGGCCACGCGGAGCATTCGCGCCGGTTCGTACCCATATCCGCAGCAGGTCTCCAAGGTAAAGAGCCTCTAGCCGATAGACTA???????????????????????????????????????????????????????????????????????????????????????????????????????????????????????????????????????????????????????????????????????????????????????????????????????????????????????????????????????????????????????????????????????????????????????????????????????????????????????????????????????????????????????????????????????????????????????????????????????????????????????????????????????????????????????????????????????????????????????????????????????????????????????????????????????????????????????????????????????????????????????????????????????????????????????????????????????????????????????????????????????????????????????????????????????????????????????????????????????????????????????????????????????????????????????????????????????????????????????????????????????????????????????????????????????????????????????????????????????????????????????????????????????????????????????????????????????????????????????????????????????????????????????????????????????????????????????????????????????????????????????????????????????????????????????????????????????????????????????????????????????????????????????????????????????????????????????????????????????????????????????????????????????????????????????????????????????????????????????????????????????????????????????????????????????????????????????????????????????????????????????????????????????????????????????????????????????????????????????????????????????????????????????????????????????????????????????????????????????????????????????????????????????????????????????????????????????????????????????????????????????????????????????????????????????????????????????????????????????????????????????????????????????????????????????????????????????????????????????????????????????????????????????????????????????????????????????????????????????????????????????????????????????????????????????????????????????????????????????????????????????????????????????????????????????????????????????????????????????????????????????????????????????????????????????????????????????????????????????????????????????????????????????????????????????????????????????????????????????????????????????????????????????????????????????????????????????????????????? [10342 bp]
'Agnotecous yahoue' ??????????????????????TATTAT--ATTTAATGTT---------------A-----A--TTATTT----------ACTAGGGTAGTAG--TAG-A---AG--GT--TCTTGAAACTCAAAGAATTT-GGCGG-TGTT-TTAG-TCTTTTCAGAGGAATCTGTCCT--GTAATTGATA-ATACACGATTTGAT---TT-ACTT--G-------ATT-TTGTT-GTC--------------AGTTTATATACCGCCGT------C------A-TA-----AGATT---ATTTTTGTTTGAGA-AT-AG------AATTTTCT--TG------TTTTT----A-TA-ATGA-AT--------AATATGTCAGGTCAAGGTGTAG-------------------C------------------TTATA-----AT-T-----A------AG---------------T----AGA----GATGGATTACAA----T-----AA--TTA------T-AA--T--------TA-----------------TA-TGGAT-A------------ATT---ATT--T-T--A--GATT--AAT----------------------TTG-AAGGTGGATTTGAT-TGTAAAT-----TT-AT-----TATTGAT-TTTTATATT-G-A---T----------TTGAGCTCTA-GAATGTGCACATATCG-CCCGTCGCTCTC???????????????????????????TT-CT-A----GAAT---------TTATTG------GAAGTCGG-GCCTGTCCACT-G------AT-AATTA---------TTGAAG-GGCCGCGG-TA-TTTTGACCGTGCAAAGGTAGCATAATCATTAGTCT-TTTAATTGAAGGC-TGGAATGAATGGTTTGACGAAATAATA-TCTGT--CTC--------------G--GCA--TAA-AT------------ATA-TTGAATTTTACTTTTAA--GTTAAAAGGC-TTAAATATTGATAAGGGACGAGAAGACCCTATAGATCT--T-T----ATA----------------------AYATA-T----TTT---ATATTA---TTG-GT---------TTTGGATGTATA-------ATTAATA-T-A---T--AAT--TTATT----------------------------T---------TATTTTATTGGGGTGA---TATGA---G----AAT----AT--AT-TAACTT-CTTATT--------T----T---T------TTACT--T--TG---ATAGAAG-GTT----A----T---GTGATCC--T-T-----------------TAAT---ATGGA-ATTAAGATTAAGATACC-TTAGGGATAACAGCGTAATCTTATTGGAGAGTTCTTATTGATAAT-AAGGATTGCGACCTCGATGTTGGATTAAGA-AAATATA---T-TAATGTAGATGTTA------AT--GTTATTGGTCTGATC?????????????????????????????????????????????????????????????????????????????????????????????????????????????????????????????????????????????????????????????????????????????????????????????????????????????????????????????????????????????????????????????????????????????????????????????????????????????????????????????????????????????????????????????????????????????????????????????????????????????????????????????????????????????????????????????????????????????????????????????????????????????????????????????????????????????????????????????????????????????????????????????????????????????????????????????????????????????????????????????????????????????????????????????????????????????????????????????????????????????????????????????????????????????????????????????????????????????????????????????????????????????????????????????????????????????????????????????????????????????????????????????????????????????????????????????????????????????????????????????????????????????????????????????????????????????????????????????????????????????????????????????????????????????????????????????????????????????????????????????????????????????????????????????????????????????????????????????????????????????????????????????????????????????????????????????????????????????????????????????????????????????????????????????????????????????????????????????????????????????????????????????????????????????????????????????????????????????????????????????????????????????????????????????????????????????????????????????????????????????????????????????????????????????????????????????????????????????????????????????????????????????????????????????????????????????????????????????????????????????????????????????????????????????????????????????????????????????????????????????????????????????????????????????????????????????????????????????????????????????????????????????????????????TTAAAGGAATTGACGGAAGGGCACCACCAGACGTGGAGCCTGCGGCTTAATTTGACTCAACACGGGAAATCTCATCAGGCCAGGACACTGGAAGGATTGACAGATTGAGAGCTC-TTTCTTGATTCGGTGGGTGGTGGTGCATGGCCGTTCTTAGTTGGTGGATCGATTTGTCTGCTTAA-TTGCGATAACGAACGAGACCCTCGCCTGCTAACTAGTCG-A----------------------------------------------------------------------------------------------------------------CTCCGCCATC--C-CTTGC-------GCAGGCGGCGACTA-CCAA---TCTTCTTAGAGGGACGGGCGGCTTCTAGCCGCACGAAACTGGGCAATAACAGGTCTGTGATGCCCTTAGATGTTCTGAGCAGCACGCGCGCTACACTGAAGGGATCAACGAGTGT-GTTCCT-AGCCCGAGAGGGCCGGGTAACCCGCTGAATCCCCTTCGTGATTGGGATTGGGGCTTGCAATTGTTCCCCATGAACGAGGAATGCCTAGTAA-ACGGAAGTCA-TAAGCTTCCGTTGATTATGTCCCTGCCCTTTGTCCACACCGCCCGTCGCTACTACCGATTGAATATTTTAGTGAGGTCTTCGGACCAGCCTTCGGGGCCCCTGGGGTC----------CCCCTG------GCG--GGGAAGATGACCGAACTTGAATATTTAGAGGAAGTAAAAGTCGTAACAAGGTTTCC??????????????????????????????????????????????????????????????????????????????????????AGGCGGCGAGTGAACAGGGAAGA-GCCCAGCACCGAATCCCGCGGCC------GACG-GCCGCCG-GGACATGTGGTGTTAGGGAGCGG-CCG---------ATTCCCGCGT-CCG--------CGCGCGTTCCAAGTCCT--CTTGAAAGGGGCCACG-GCCCGTAGAGGGTGCCAGGCCCGTA--GGGGCGCG--CG-------CGG-GCTC-GGGG---GGTCGTCTCCTCARAGTCGGGTTGCTTGAGATCGCAGCCCTAAGCAGGTGGTAAACTCCATCTAAGGCTAAATACTACCACGAGACCGATAGCGAACAAGTACCGTGAGGGAAAGTTGAAAAGAACTTTGAAGAGAGAGTTCAAG??????????????????????????????????????????????????????????????????????????????????????????????????????????????????????????????????????????????????????????????????????????????????????????????????????????????????????????????????????????????????????????????????????????????????????????????????????????????????????????????????????????????????????????????????????????????????????????????????????????????????????????????????????????????????????????????????????????????????????????????????????????????????????????????????????????????????????????????????????????????????????????????????????????????????????????????????????????????????????????????????????????????????????????????????????????????????????????????????????????????????????????????????????????????????????????????????????????????????????????????????????????????????????????????????????????????????????????????????????????????????????????????????????????????????????????????????????????????????????????????????????????????????????????????????????????????????????????????????????????????????????????????????????????????????????????????????????????????????????????????????????????????????????????????????????????????????????????????????????????????????????????????????????????????????????????????????????????????????????????????????????????????????????????????????????????????????????????????????????????????????????????????????????????????????????????????????????????????????????????????????????????????????????????????????????????????????????????????????????????????????????????????????????????????????????????????????????????????????????????????????????????????????????????????????????????????????????????????????????????????????????????????????????????????????????????????????????????????????????????????????????????????????????????????????????????????????????????????????????????????????????????????????????????????????????????????????????????????????????????????????????????????????????????????????????????????????????????????????????????????????????????????????????????????????????????????????????????????????????????????????????????????????????????????????????????????????????????????????????????????????????????????????????????????????????????????????????????????????????????????????????????????????????????????????????????????????????????????????????????????????????????????????????????????????????????????????????????????????????????????????????????????????????????????????????????????????????????????????????????????????????????????????????????????????????????????????????????????????????????????????????????????????????????????????????????????????????????????????????????????????????????????????????????????????????????????????????????????????????????????????????????????????????????????????????????????????????????????????????????????????????????????????????????????????????????????????????????????????????????????????????????????????????????????????????????????????????????????????????????????????????????????????????????????????????????????????????????????????????????????????????????????????????????????????????????????????????????????????????????????????????????????????????????????????????????????????????????????????????????????????????????????????????????????????????????????????????????????????????????????????????????????????????????????????????????????????????????????????????????????????????????????????????????????????????????????????????????????????????????????????????????????????????????????????????????????????????????????????????????????????????????????????????????????????????????????????????????????????????????????????????????????????????????????????????????????????????????????TATTTTACCAGCCATTATTTTAGTATTTATTGCTTTACCATCTCTACGATTATTATATTTATTAGATGAA---TCTATAGATCCAATAATCACTTTAAAAACAATTGGTCACCAATGATATTGATCTTATGAATATATAGATTTTAAAAATCACATCGAATTTGATTCATATATATCCCAACCAGAAAACCCAAACTCA------TTTCGATTATTAGATGTAGATAATCGGACAATATTACCAATAAATATACAAATCCGAACATTAGTAACAGCTGCCGACGTAATTCATTCATGAACAGTTCCCACATTAGGAATAAAAACTGATGCAACTCCAGGTCGACTTAATCAAATTAATTTCTTAATTAATCGACCTGGAGTTTTTTT????????????????????????????????????????????????????????????????????????????????????????????????????????????????????????AATCACAAAGATATTGGAACTTTATATTTCATTTTCGGAGCTTGAGCAGGAATAGTTGGTACATCATTAAGTATATTAATTCGAACTGAACTTGGTCAACCGGGATCTTTAATTGGAGATGATCAAACTTATAATGTAATTGTAACAGCTCATGCTTTCATCATAATCTTTTTTATAGTAATACCAATCATAATTGGTGGATTTGGTAATTGATTAGTTCCCTTAATATTAGGAGCTCCTGATATAGCATTTCCACGAATAAATAATATAAGATTCTGATTATTACCACCTTCATTAACACTACTTCTATCAAGTAGTATAGTTGAAAACGGAGCAGGTACAGGATGAACAGTGTACCCCCCTTTATCAAGAGGTATTGCTCATGCCGGAGCCTCTGTAGATTTAGCAATCTTTTCTTTACATTTAGCAGGTATTTCCTCTATTTTAGGTGCAGTAAATTTTATTACTACCATAATTAATATACGAGCTCCTGGAATAACATTAGATCAAACACCTTTATTTGTGTGAGCTGTAGGAATTACAGCTTTATTATTATTATTATCATTACCTGTTTTAGCAGGAGCTATTACAATATTATTAACAGATCGAAATTTAAATACATCATTCTTTGATCCAGCAGGAGGGGGTGATCCTATTTTATATCAACATTTATTTTGATTTTTTGGACATCCAGAAGTTTATATTTTAATTTTACCAGGATTTGGTATAATTTCACATATTATTAGTCAAGAAAGAGGAAAAAAGGAAACTTTTGGTACATTAGGAATAATTTATGCCATATTAGCTATTGGTTTATTAGGATTTGTTGTTTGAGCACATCATATATTTACAGTAGGAATAGATGTAGATACCCGTGCCTATTTTACATCAGCTACAATAATTATTGCTGTACCTACTGGTATTAAAATTTTTAGATGACTAGCCACTTTACATGGATCACAATTATCATATAATCCTGCTTTATTATGAGCTCTAGGATTTGTATTTTTATTTACAGTAGGGGGTTTAACAGGAATTGTCTTAGCTAATTCATCAATTGATATTATTTTACATGATACATATTATGTTGTTGCACATTTTCATTATGTATTATCAATAGGAGCAGTATTTGCTATTATAGCAGGATTTATTCATTGATATCCCTTATTTACGGGAATAACAATAAATTCAAAATGATTAAAAATTCAATTTATTATTATATTTTTAGGGGTAAATTTAACATTCTTCCCTCAACATTTTCTAGGTTTAGCA???????????????????????????????????????????????????????????????????????????????????????????????????????????????????????????????????????????????????????????????????????????????????????????????????????????????????????????????????????????????????????????? [10342 bp]
'Allodontermes schultzei' ????????????????CCC---TATTAT--TTT-GAGTGT-------------T-A-----A-----TTT--TTTTTT--GCCTGAGTAGTAT--TAG-T-T-AT--GT--TCTTGAAACTTAAAGAATTT-GGCGG-TATC-TTAT-TCCATTCAGAGGAATCTGTCTC--GTTATCGATA-GTCCGCG-TT-GGA-CCTT-ACTT--G-----GAG-T-T--GT-TAG-----------T--GGTTTGTATACCGCCGT------T------T--AT----TGATT---ATCTTTT-TAGAGG-T----TAAA--AATTTTCT--GG------TTTCT-TT-A-TT-AT-G-A---------TTTATTACAGGTCAAGGTGCAG-------------C-----T------------------T--TT-----TC-T-----A------AG--T-----GT---A-T-----------GATGGATTACAT----T---G-----TTA------T--T--T---------G---T-TG--------T--T-TGGAT-T----G-----T--TT----GT--T-T--T---AA--------------TA----TG-G--GCATG-AAATTGGATTTGGT-TGTAA-T-----GT-TT-----TGTAGAT-TGTTTTTAT-G-A---T------A--TTG--GTTCTG-AGATATGTACACATCG-CCCGTCGCTCTC??????????????????????????????????????????????????????????????????????????????????????????????????????????????????????????????????????????????????????????????????????????????????????????????????????????????????????????????????????????????????????????????????????????????????????????????????????????????????????????????????????????????????????????????????????????????????????????????????????????????????????????????????????????????????????????????????????????????????????????????????????????????????????????????????????????????????????????????????????????????????????????????????????????????????????????????????????????????????????????????????????????????????????????????????????????????????????????????????????????????????????????????????????????????????????????????????????????????????????????????????????????????????????????????????????????????????????????????????????????????????????????????????????????????????????????????????????????????????????????????????????????????????????????????????????????????????????????????????????????????????????????????????????????????????????????????????????????????????????????????????????????????????????????????????????????????????????????????????????????????????????????????????????????????????????????????????????????????????????????????????????????????????????????????????????????????????????????????????????????????????????????????????????????????????????????????????????????????????????????????????????????????????????????????????????????????????????????????????????????????????????????????????????????????????????????????????????????????????????????????????????????????????????????????????????????????????????????????????????????????????????????????????????????????????????????????????????????????????????????????????????????????????????????????????????????????????????????????????????????????????????????????????????????????????????????????????????????????????????????????????????????????????????????????????????????????????????????????????????????????????????????????????????????????????????????????????????????????????????????????????????????????????????????????????????????????????????????????????????????????????????????????????????????????????????????????????????????????????????????????????????????????????????????????????????????????????????????????????????????????????????????????????????????????????????????????????????????????????????????????????????????????????????????????????????????????????????????????????????????????????????????????????????????????????????????????????????????????????????????????????????????????????????????????????????????????????????????????????????????????????????????????????????????????????????????????????????????????????????????????????????????????????????????????????????????????????????????????????????????????????????????????????????????????????????????????????????????????????????????????????????????????????????????????????????????????????????????????????????????????????????????????????????????????????????????????????????????????????????????????????????????????????????????????????????????????????????????????????????????????????????????????????????????????????????????????????????????????????????????????????????????????????????????????????????????????????????????????????????????????????????????????????????????????????????????????????????????????????????????????????????????????????????????????????????????????????????????????????????????????????????????????????????????????????????????????????????????????????????????????????????????????????????????????????????????????????????????????????????????????????????????????????????????????????????????????????????????????????????????????????????????????????????????????????????????????????????????????????????????????????????????????????????????????????????????????????????????????????????????????????????????????????????????????????????????????????????????????????????????????????????????????????????????????????????????????????????????????????????????????????????????????????????????????????????????????????????????????????????????????????????????????????????????????????????????????????????????????????????????????????????????????????????????????????????????????????????????????????????????????????????????????????????????????????????????????????????????????????????????????????????????????????????????????????????????????????????????????????????????????????????????????????????????????????????????????????????????????????????????????????????????????????????????????????????????????????????????????????????????????????????????????????????????????????????????????????????????????????????????????????????????????????????????????????????????????????????????????????????????????????????????????????????????????????????????????????????????????????????????????????????????????????????????????????????????????????????????????????????????????????????????????????????????????????????????????????????????????????????????????????????????????????????????????????????????????????????????????????????????????????????????????????????????????????????????????????????????????????????????????????????????TCTAACATGTGCGCGAGTC-ACTGGG---ATCA-GTCTAA---ACCC--AGAGGCGCAGTGAAAG---CGT-----------------G---------------------------G-----------------G--G------------C--------CC-------------GCGCGGC----------------ATAATGCCGCCGCGGGCC--GC-T--AA-------------------------------GGGAGGACGG----------------------------CC-------------------------------------------G-----------TCCGTTCCCGACCGGTGCGGGCGGCC---------AGCACTCCCGGGGCGC--------CTCGGC--TC---------CG-------GCC--GCAG-GC---------------GCA-CCCGGAGC-GCACACGTTGGGACCCGAAAGATGGTGAACTATGCCCGGCCAGGA-CGAAGT-CAGGGGAAACCCTGATGGAGGTCCGCAGCGATTCTGA-CGTGCAAATCGATCGTCAGAGCTAGGTATAGGGGCGAAAGACTAATCGAACCATCTAGTAGCTGGTTCCCTCCGAAGTTTCCCTCAGGATAGCTGGC-----------------------GCCG-----A----------GTTGG---------------A-AC--GG-GAC----AGTCTCATCCGGT-AAAGCGAATGATTAGAGGCCTTGGGGCCGAAACGACCTCAACCTATTCTCAAACTTTAAATGGGTGAGATCT-----CCGGCTT-------------GCTT----GA--------A------C-----------GAAG--C------------------------CG----------C-------G-------------AG------------------------------------------------AAGAT----------------------------------G------GATG-A-TGGT---GCCAAGTGGGCCAATTTTGGTAAGCAGAACTGGCGCTGTGGGATGAACCAAACGCCGGGTTAAGGCGCCTAAACCGGAGCTCATGGGAGACCATGAAA-GGCG???????????????????????????????????????????????????????????????????????????????????????????????????????????????????????????????????????????????????????????????????????????????????????????????????????????????????????????????????????????????????????????????????????????????????????????????????????????????????????????????????????????????????????????????????????????????????????????????????????????????????????????????????????????????????????????????????????????????????????????????????????????????????????????????????????????????????????????????????????????????????????????????????????????????????????????????????????????????????????????????????????????????????????????????????????????????????????????????????????????????????????????????????????????????????????????????????????????????????????????????????????????????????????????????????????????????????????????????????????????????????????????????????????????????????????????????????????????????????????????????????????????????????????????????????????????????????????????????????????????????????????????????????????????????????????GACAACATGATTAAACCTAAGACTACAAGACAGAGCATCGCCAACCATAGAACAATTAATCTTCTTTCACGACCACGCCCTAATAATCATATTAATAATCATCACCACAGTAATATACACAATAATTAGAATTGTTCTAAACAAACAAACTAGACGATTCATCTTAGAAGGTCAAATAATCGAAACCCTTTGAACCATTGCACCCGCCATCATCTTGGTGTTCATCGCAATACCATCCCTACGACTTCTCTACCTAATAGATGAA---GTACACAACCCAGCCCTAACGTTAAAAGCAGTAGGACACCAATGATACTGAAGCTATGAATACTCAGATTTCACAAAA---CTAGAATTTGACTCATACATAACAC------AAGACCAACAAACAGATGTATTTCGCTTACTAGACACAGACAACCGAATTGTGCTACCAATAAACTCACCCATCCGAGTAATTGTCACAGCAGCAGACGTTCTACATTCATGAACAGTACCAAGACTTGGAGTAAAAACTGATGCCACCCCAGGCCGGCTAAATCAAGTAAGATTCTCAATCAACCGACCTGGCATCTTATACGGACAATGCTCAGAAATCTGTGGAGCAAACCACAGATTTATACCAATCACAATCGAAAGAGTAACTACAAACCACTTTATTAACTGGGTATC??????????????????????????????????????????????????????????????????????????????????????????????????????????????????????????????????????????????????????????????????????????????????????????????????????????????????????????????????????????????????????????????????????????????????????????????????????????????????????????????????????????????????????????????????????????????????????????????????????????????????????????????????????????????????????????????????????????????????????????????????????????????????????????????????????????????????????????????????????????????????????????????????????????????????????????????????????????????????????????????????????????????????????????????????????????????????????????????????????????????????????????????????????????????????????????????????????????????????????????????????????????????????????????????????????????????????????????????????????????????????????????????????????????????????????????????????????????????????????????????????????????????????????????????????????????????????????????????????????????????????????????????????????????????????????????????????????????????????????????????????????????????????????????????????????????????????????????????????????????????????????????????????????????????????????????????????????????????????????????????????????????????????????????????????????????????????????????????????????????????????????????????????????????????????????????????????????????????????????????????????????????????????????????????????????????????????????????????????????????????????????????????????????????????? [10342 bp]
'Allognathotermes ivorensis' ????????????????CCC---TATTAT--TTTGGAATGT-------------T-A-----A-----TTG--TTTTAT--GCCTGAGTAGTAT--TAG-T-T-AT--GT--TCTTGAAACTTAAAGAATTT-GGCGG-TATC-TTAT-TCCATCCAGAGGAATCTGTCTC--GTTATCGATA-GTCCGCG-TT-GGA-CCTT-ACTT--------GG--T-T-GCT-A-------------T--GGTTTGTATACCGCCGT------T------T--AT----TGATT---ATCTTTT-TAGAGT-T---ATTTT--AATTTTCT--TG------TCTCT-TT-A-TT-AT-G-A---------TTTATTTCAGGTCAAGGTGCAG-------------C-----T------------------T-GTT-----TC-T-----A------AG--T-----GGT--A-T-----------GATGGATTACAT----T---G-----TTA------T--T--T---------G---T-TT--------TA-T-TGGAT-T----G-----T--TA----AT--T-T--T---TA--------------TA----TT-G--GCGTG-AAATTGGATTTGGT-TGTAA-T-----TT-TT-----TGTAGAT-TGTTTTTAT-G-A---T-----AA--TTG--GTTCTG-AGATATGTACACATCG-CCCGTCGCTCTC??????????????????????????????????????????????????????????????????????????????????????????????????????????????????????????????????????????????????????????????????????????????????????????????????????????????????????????????????????????????????????????????????????????????????????????????????????????????????????????????????????????????????????????????????????????????????????????????????????????????????????????????????????????????????????????????????????????????????????????????????????????????????????????????????????????????????????????????????????????????????????????????????????????????????????????????????????????????????????????????????????????????????????????????????????????????????????????????????????????????????????????????????????????????????????????????????????????????????????????????????????????????????????????????????????????????????????????????????????????????????????????????????????????????????????????????????????????????????????????????????????????????????????????????????????????????????????????????????????????????????????????????????????????????????????????????????????????????????????????????????????????????????????????????????????????????????????????????????????????????????????????????????????????????????????????????????????????????????????????????????????????????????????????????????????????????????????????????????????????????????????????????????????????????????????????????????????????????????????????????????????????????????????????????????????????????????????????????????????????????????????????????????????????????????????????????????????????????????????????????????????????????????????????????????????????????????????????????????????????????????????????????????????????????????????????????????????????????????????????????????????????????????????????????????????????????????????????????????????????????????????????????????????????????????????????????????????????????????????????????????????????????????????????????????????????????????????????????????????????????????????????????????????????????????????????????????????????????????????????????????????????????????????????????????????????????????????????????????????????????????????????????????????????????????????????????????????????????????????????????????????????????????????????????????????????????????????????????????????????????????????????????????????????????????????????????????????????????????????????????????????????????????????????????????????????????????????????????????????????????????????????????????????????????????????????????????????????????????????????????????????????????????????????????????????????????????????????????????????????????????????????????????????????????????????????????????????????????????????????????????????????????????????????????????????????????????????????????????????????????????????????????????????????????????????????????????????????????????????????????????????????????????????????????????????????????????????????????????????????????????????????????????????????????????????????????????????????????????????????????????????????????????????????????????????????????????????????????????????????????????????????????????????????????????????????????????????????????????????????????????????????????????????????????????????????????????????????????????????????????????????????????????????????????????????????????????????????????????????????????????????????????????????????????????????????????????????????????????????????????????????????????????????????????????????????????????????????????????????????????????????????????????????????????????????????????????????????????????????????????????????????????????????????????????????????????????????????????????????????????????????????????????????????????????????????????????????????????????????????????????????????????????????????????????????????????????????????????????????????????????????????????????????????????????????????????????????????????????????????????????????????????????????????????????????????????????????????????????????????????????????????????????????????????????????????????????????????????????????????????????????????????????????????????????????????????????????????????????????????????????????????????????????????????????????????????????????????????????????????????????????????????????????????????????????????????????????????????????????????????????????????????????????????????????????????????????????????????????????????????????????????????????????????????????????????????????????????????????????????????????????????????????????????????????????????????????????????????????????????????????????????????????????????????????????????????????????????????????????????????????????????????????????????????????????????????????????????????????????????????????????????????????????????????????????????????????????????????????????????????????????????????????????????????????????????????????????????????????????????????????????????????????????????????????????????????????????????????????????????????????????????????????????????????????????????????????????????????????????????????????????????????????????????????????????????????????????????????????????????????????????????TCTAACATGTGCGCGAGTC-AATGGG---TACAAGTCTAA---ACCC--AGAGGCGCAGTGAAAG---CGT-----------------G---------------------------G-----------------G--G------------C---C---TTC---GG----------------------------------------------GCC--GC-T--ATAA-----------------------------GGGAAGACGG----------------------------CC-------------------------------------------G-----------GTCGTTCCTGAACGGGGCGGCCGACC---------AGCACTCCCGGGGCGC--------CTCGGC--TC---------CG-------GCC--GCAG-GC---------------GCA-CCCAGAGC-GCACACGTTGGGACCCGAAAGATGGTGAACTATGCCCGGCCAGGA-CGAAGT-CAGGGGAAACCCTGATGGAGGTCCGCAGCGATTCTGA-CGTGCAAATCGATCGTCAGAGCTGGGTATAGGGGCGAAAGACTAATCGAACCATCTAGTAGCTGGTTCCCTCCGAAGTTTCCCTCAGGATAGCTGGC-----------------------ACTG-----A----------GTTGG---------------A-GT--GA-AAA----AGTCTCATCCGGT-AAAGCGAATGATTAGAGGCCTTGGGGCCGAAACGACCTCAACCTATTCTCAAACTTTAAATGGGTGAGACCT-----CCGGCTT-------------GCTT----GA--------G------C-----------GAAG--C------------------------CG------------------G-------------AG-------A----------A-------------------------------GAC----------------------------------G------GATT-A-TGGT---GCCAAGTGGGCCAATTTTGGTAAGCAGAACTGGCGCTGTGGGATGAACCAAACGCCGGGTTAAGGCGCCTAAACCGGAGCTCATGGGAGACCATGAAA-GGCG?????????????????????????????????????????????????????????????????????????????????????????????????????????????????????????????????????????????????????????????????????????????????????????????????????????????????????????????????????????????????????????????????????????????????????????????????????????????????????????????????????????????????????????????????????????????????????????????????????????????????????????????????????????????????????????????????????????????????????????????????????????????????????????????????????????????????????????????????????????????????????????????????????????????????????????????????????????????????????????????????????????????????????????????????????????????????????????????????????????????????????????????????????????????????????????????????????????????????????????????????????????????????????????????????????????????????????????????????????????????????????????????????????????????????????????????????????????????????????????????????????????????????????????????????????????????????????????????????????????????????????????????????????????????????????ATGACAACATGATTAAACTTAACACTACAAGATAGCTCATCCCCCATCATAGAACAACTAATCTTCTTCCACGACCACGCACTAATAATTATACTAATGATTATCACAACAGTATTTTACACTATAATTAGAATCATCCAAAATAAACAGACCAGACGATTTATATTAGAAGGACAAATAATTGAAACCGTATGAACAATCGCACCAGCAGTAATCCTAGTATTCATTGCAATACCATCCTTACGACTACTATACCTAATAGACGAA---ATCCATAACCCAGCACTAACACTAAGGGCGATCGGACACCAATGATACTGAAGCTATGAATATTCAGACTTCACAAAA---CTTGAATTTGACTCATACATAGTACAACAAGAGGACTTACAAACAAATACATTCCGACTATTAGACACTGATAATCGAATTGTACTTCCAATAAATTCACCCATCCGAATAATCGTAACAGCAGCTGACGTTCTACACGCTTGAACAGTACCAAGACTCGGTGTAAAAACAGACGCTACACCAGGACGGCTAAACCAAGTAAGATTCTCAATTAACCGACCAGGAATCTTATATGGACAATGCTCAGAAATTTGTGGAGCAAATCACAGATTCATGCCAATCGCAATTGAAAGAGTATCAACAAACCAATTCATTAATTGAGTAAC??????????????????????????????????????????????????????????????????????????????????????????????????????????????????????????????????????????????????????????????????????????????????????????????????????????????????????????????????????????????????????????????????????????????????????????????????????????????????????????????????????????????????????????????????????????????????????????????????????????????????????????????????????????????????????????????????????????????????????????????????????????????????????????????????????????????????????????????????????????????????????????????????????????????????????????????????????????????????????????????????????????????????????????????????????????????????????????????????????????????????????????????????????????????????????????????????????????????????????????????????????????????????????????????????????????????????????????????????????????????????????????????????????????????????????????????????????????????????????????????????????????????????????????????????????????????????????????????????????????????????????????????????????????????????????????????????????????????????????????????????????????????????????????????????????????????????????????????????????????????????????????????????????????????????????????????????????????????????????????????????????????????????????????????????????????????????????????????????????????????????????????????????????????????????????????????????????????????????????????????????????????????????????????????????????????????????????????????????????????????????????????????????????????????? [10342 bp]
'Alyscotermes kilimandjaricus' ????????????????CCC---TATTAT--TTTGGAACGT-------------T-A-----A------TT--TTGTTT--GTCTGAGTAGTAC--TAG-T-T-AT--GT--TCTTGAAACTTAAAGAATTT-GGCGG-TATC-TTAT-TCCATCCAGAGGAATCTGTCTC--GTTATCGATA-GTCCACG-TT-GGA-CCTT-ACTT--------AG--T-T-GCT-T-------------T--GGTTTGTATACCGCCGT------T------T--AT----TGATT---ATCTTTT-TAGAGT-T--AATTT---AATTTTCT--AG------TTTCT-TT-A-TT-TT-G-A---------TTTATTTCAGGTCAAGGTGCAG-------------C-----T------------------T-GTT-----TC-T-----A------AG--T-----GG---A-T-----------GATGGATTACAT----T---G-----TTC------T--T--T---------G---T-TT--------TA-T-TGGAT-T----G-----T--TA----GG--T-T--T---TA--------------TA----TT-G--ACATG-AAATTGGATTTGGT-TGTAA-T-----GT-TT-----TGTAGAT-TGTTTTCGT-G-A---T-----AA--TTG--GTTCTG-GGATATGTACACATCG-CCCGTCGCTCTC??????????????????????????????????????????????????????????????????????????????????????????????????????????????????????????????????????????????????????????????????????????????????????????????????????????????????????????????????????????????????????????????????????????????????????????????????????????????????????????????????????????????????????????????????????????????????????????????????????????????????????????????????????????????????????????????????????????????????????????????????????????????????????????????????????????????????????????????????????????????????????????????????????????????????????????????????????????????????????????????????????????????????????????????????????????????????????????????????????????????????????????????????????????????????????????????????????????????????????????????????????????????????????????????????????????????????????????????????????????????????????????????????????????????????????????????????????????????????????????????????????????????????????????????????????????????????????????????????????????????????????????????????????????????????????????????????????????????????????????????????????????????????????????????????????????????????????????????????????????????????????????????????????????????????????????????????????????????????????????????????????????????????????????????????????????????????????????????????????????????????????????????????????????????????????????????????????????????????????????????????????????????????????????????????????????????????????????????????????????????????????????????????????????????????????????????????????????????????????????????????????????????????????????????????????????????????????????????????????????????????????????????????????????????????????????????????????????????????????????????????????????????????????????????????????????????????????????????????????????????????????????????????????????????????????????????????????????????????????????????????????????????????????????????????????????????????????????????????????????????????????????????????????????????????????????????????????????????????????????????????????????????????????????????????????????????????????????????????????????????????????????????????????????????????????????????????????????????????????????????????????????????????????????????????????????????????????????????????????????????????????????????????????????????????????????????????????????????????????????????????????????????????????????????????????????????????????????????????????????????????????????????????????????????????????????????????????????????????????????????????????????????????????????????????????????????????????????????????????????????????????????????????????????????????????????????????????????????????????????????????????????????????????????????????????????????????????????????????????????????????????????????????????????????????????????????????????????????????????????????????????????????????????????????????????????????????????????????????????????????????????????????????????????????????????????????????????????????????????????????????????????????????????????????????????????????????????????????????????????????????????????????????????????????????????????????????????????????????????????????????????????????????????????????????????????????????????????????????????????????????????????????????????????????????????????????????????????????????????????????????????????????????????????????????????????????????????????????????????????????????????????????????????????????????????????????????????????????????????????????????????????????????????????????????????????????????????????????????????????????????????????????????????????????????????????????????????????????????????????????????????????????????????????????????????????????????????????????????????????????????????????????????????????????????????????????????????????????????????????????????????????????????????????????????????????????????????????????????????????????????????????????????????????????????????????????????????????????????????????????????????????????????????????????????????????????????????????????????????????????????????????????????????????????????????????????????????????????????????????????????????????????????????????????????????????????????????????????????????????????????????????????????????????????????????????????????????????????????????????????????????????????????????????????????????????????????????????????????????????????????????????????????????????????????????????????????????????????????????????????????????????????????????????????????????????????????????????????????????????????????????????????????????????????????????????????????????????????????????????????????????????????????????????????????????????????????????????????????????????????????????????????????????????????????????????????????????????????????????????????????????????????????????????????????????????????????????????????????????????????????????????????????????????????????????????????????????????????????????????????????????????????????????????????????????????????????????????????????????????????????????????????????????????????????????????????????????????????????????????????????????????TCTAACATGTGCGCGAGTC-ACTGGG----ACAAGTCTAA---ACCC--AGAGGCGCAGTGAAAG---CGT-----------------G---------------------------G-----------------GGCT------------CGCACG---GCATCTC-------------GC--------------------CGC---TGCGAGCC--GC-T--AA-------------------------------GGGAGGACGG----------------------------CC-------------------------------------------G-----------GTCGTGCCCGACCGGTTCGGCCGGTC---------TGCACTCCCGGGGCGC--------CTCGGC--TC---------CG-------GCC--GCAG-GC---------------GCA-CCCTGAGC-GCACACGTTGGGACCCGAAAGATGGTGAACTATGCCCGGCCAGGA-CGAAGT-CAGGGGAAACCCTGATGGAGGTCCGCAGCGATTCTGA-CGTGCAAATCGATCGTCAGAGCTAGGTATAGGGGCGAAAGACTAATCGAACCATCTAGTAGCTGGTTCCCTCCGAAGTTTCCCTCAGGATAGCTGGC-----------------------GCTG-----A----------GTTGG---------------A-GT--GG-AAC----AGTCTCATCCGGT-AAAGCGAATGATTAGAGGCCTTGGGGCCGAAACGACCTCAACCTATTCTCAAACTTTAAATGGGTGAGATCT-----CCGGCTT-------------GCTT----GA--------A------C-----------GAAG--C------------------------CG----------C-------G-------------AG-------A----------C-------------------------------CAC----------------------------------G------GATG-A-TGGT---GCCAAGTGGGCCAATTTTGGTAAGCAGAACTGGCGCTGTGGGATGAACCAAACGCCGGGTTAAGGCGCCTAAACCGGAGCTCATGGGATACCATGAAA-GGCG?????????????????????????????????????????????????????????????????????????????????????????????????????????????????????????????????????????????????????????????????????????????????????????????????????????????????????????????????????????????????????????????????????????????????????????????????????????????????????????????????????????????????????????????????????????????????????????????????????????????????????????????????????????????????????????????????????????????????????????????????????????????????????????????????????????????????????????????????????????????????????????????????????????????????????????????????????????????????????????????????????????????????????????????????????????????????????????????????????????????????????????????????????????????????????????????????????????????????????????????????????????????????????????????????????????????????????????????????????????????????????????????????????????????????????????????????????????????????????????????????????????????????????????????????????????????????????????????????????????????????????????????????????????????????????ATGACAACATGATTAAATCTCACCCTACAAGATAGAGCATCTCCTATCATAGAACAACTAATTTACTTCCATGATCATGCCTTAATAATTATATTAATAATTCTTACAACAGTATTCTACACAATAATTAGAATTATTCAAAGCAAACAAACAAGACGATTCATCTTAGAAGGACAAATAATTGAAACCCTTTGAACGATTGCTCCGGCAATTATCCTAGTATTCATTGCAATACCATCATTACGACTACTATACCTTATGGACGAA---ATCCACAACCCAGTACTAACACTCAAAACTGTTGGGCATCAATGATACTGAAGTTATGAATATTCAGACTTCACGAAA---GTAGAATTCGACTCATACATAGTACAACAAGAAGACTCACAATTAAATACGTTCCGACTACTAGATACAGATAACCGGGTAGTACTACCAATAAATTCTCCTATTCGAATAATCGTAACAGCAGCTGATGTATTACACTCATGAACAGTACCTGCCCTAGGAGTAAAAACAGACGCTACACCAGGACGACTAAACCAAGTAAGATTTTCAATCAACCGGCCTGGTATTCTATATGGACAATGCTCTGAAATCTGCGGAGCAAACCATAGATTTATACCAATCACAATTGAAAGAGTATCAACAAACCAGTTTATTAATTGAGTATC??????????????????????????????????????????????????????????????????????????????????????????????????????????????????????????????????????????????????????????????????????????????????????????????????????????????????????????????????????????????????????????????????????????????????????????????????????????????????????????????????????????????????????????????????????????????????????????????????????????????????????????????????????????????????????????????????????????????????????????????????????????????????????????????????????????????????????????????????????????????????????????????????????????????????????????????????????????????????????????????????????????????????????????????????????????????????????????????????????????????????????????????????????????????????????????????????????????????????????????????????????????????????????????????????????????????????????????????????????????????????????????????????????????????????????????????????????????????????????????????????????????????????????????????????????????????????????????????????????????????????????????????????????????????????????????????????????????????????????????????????????????????????????????????????????????????????????????????????????????????????????????????????????????????????????????????????????????????????????????????????????????????????????????????????????????????????????????????????????????????????????????????????????????????????????????????????????????????????????????????????????????????????????????????????????????????????????????????????????????????????????????????????????????????? [10342 bp]
'Amalotermes phaeocephalus' ????????????????CCC---TATTAT--TTTTGAACGT-------------T-A-----A------TT--TTGTTT--GTCTGAGTAGTAT--TAG-T-T-AT--GT--TCTTGAAACTTAAAGAATTT-GGCGG-TATC-TTAT-TCCATCCAGAGGAATCTGTCTC--GTTATCGATA-GTCCACG-TT-GGA-CCTT-ACTT--------AG--T-T-GCT-T-------------T--GGTTTGTATACCGCCGT------T------T--AT----TGATT---ATCTTTTTTAGAGT-TG-TTTAT---AATTTTCT--GG------TTTCT-TT-A-TT-TT-G-A---------TTTATTTCAGGTCAAGGTGCAG-------------C-----T------------------T-GTT-----TC-T-----A------AG--T-----GA---A-T-----------GATGGATTACAT----T---G-----ATA------T--T--T---------G---T-TT--------TAAT-TGGAT-T----G-----T--CA----AT--T-T--T---AA--------------TA----TT-G--GCATG-AAATTGGATTTGGT-TGTAA-T-----GT-TT-----TGTAGAT-TATTTTCAT-G-A---T-----AA--TTG--GTTCTG-GGATATGTACACATCG-CCCGTCGCTCTC??????????????????????????????????????????????????????????????????????????????????????????????????????????????????????????????????????????????????????????????????????????????????????????????????????????????????????????????????????????????????????????????????????????????????????????????????????????????????????????????????????????????????????????????????????????????????????????????????????????????????????????????????????????????????????????????????????????????????????????????????????????????????????????????????????????????????????????????????????????????????????????????????????????????????????????????????????????????????????????????????????????????????????????????????????????????????????????????????????????????????????????????????????????????????????????????????????????????????????????????????????????????????????????????????????????????????????????????????????????????????????????????????????????????????????????????????????????????????????????????????????????????????????????????????????????????????????????????????????????????????????????????????????????????????????????????????????????????????????????????????????????????????????????????????????????????????????????????????????????????????????????????????????????????????????????????????????????????????????????????????????????????????????????????????????????????????????????????????????????????????????????????????????????????????????????????????????????????????????????????????????????????????????????????????????????????????????????????????????????????????????????????????????????????????????????????????????????????????????????????????????????????????????????????????????????????????????????????????????????????????????????????????????????????????????????????????????????????????????????????????????????????????????????????????????????????????????????????????????????????????????????????????????????????????????????????????????????????????????????????????????????????????????????????????????????????????????????????????????????????????????????????????????????????????????????????????????????????????????????????????????????????????????????????????????????????????????????????????????????????????????????????????????????????????????????????????????????????????????????????????????????????????????????????????????????????????????????????????????????????????????????????????????????????????????????????????????????????????????????????????????????????????????????????????????????????????????????????????????????????????????????????????????????????????????????????????????????????????????????????????????????????????????????????????????????????????????????????????????????????????????????????????????????????????????????????????????????????????????????????????????????????????????????????????????????????????????????????????????????????????????????????????????????????????????????????????????????????????????????????????????????????????????????????????????????????????????????????????????????????????????????????????????????????????????????????????????????????????????????????????????????????????????????????????????????????????????????????????????????????????????????????????????????????????????????????????????????????????????????????????????????????????????????????????????????????????????????????????????????????????????????????????????????????????????????????????????????????????????????????????????????????????????????????????????????????????????????????????????????????????????????????????????????????????????????????????????????????????????????????????????????????????????????????????????????????????????????????????????????????????????????????????????????????????????????????????????????????????????????????????????????????????????????????????????????????????????????????????????????????????????????????????????????????????????????????????????????????????????????????????????????????????????????????????????????????????????????????????????????????????????????????????????????????????????????????????????????????????????????????????????????????????????????????????????????????????????????????????????????????????????????????????????????????????????????????????????????????????????????????????????????????????????????????????????????????????????????????????????????????????????????????????????????????????????????????????????????????????????????????????????????????????????????????????????????????????????????????????????????????????????????????????????????????????????????????????????????????????????????????????????????????????????????????????????????????????????????????????????????????????????????????????????????????????????????????????????????????????????????????????????????????????????????????????????????????????????????????????????????????????????????????????????????????????????????????????????????????????????????????????????????????????????????????????????????????????????????????????????????????????????????????????????????????????????????????????????????????????????????????????????????????????????????????????????????????????????????????????????????????????????????????????????????????????????????????????????????????????????????????????????????TCTAACATGTGCGCGAGTC-ACTGGG----ACAAGTCTAA---ACCC--AGAGGCGCAGTGAAAG---CGT-----------------G---------------------------G-----------------G--G-------C---TCGCGCGGCATC-------------TCGCCGC--------------------------CGCGAGCC--GC-T--AA-------------------------------GGGAGGACGG----------------------------CC-------------------------------------------G-----------GTCGTGCCCGACCGGTGCGGCCGGTC---------TGCACTCCCGGGGCGC--------CTCGGC--TC---------CG-------GCC--GCAG-GC---------------GCA-CCCTGAGC-GCACACGTTGGGACCCGAAAGATGGTGAACTATGCCCGGCCAGGA-CGAAGT-CAGGGGAAACCCTGATGGAGGTCCGCAGCGATTCTGA-CGTGCAAATCGATCGTCAGAGCTAGGTATAGGGGCGAAAGACTAATCGAACCATCTAGTAGCTGGTTCCCTCCGAAGTTTCCCTCAGGATAGCTGGC-----------------------GCTG-----A----------GTTGG---------------A-GT--GG-AAC----AGTCTCATCCGGT-AAAGCGAATGATTAGAGGCCTTGGGGCCGAAACGACCTCAACCTATTCTCAAACTTTAAATGGGTGAGATCT-----CCGGCTT-------------GCTT----GA--------A------C-----------GAAG--C------------------------CG----------C-------G-------------AG-------A----------C-------------------------------CAC----------------------------------G------GATG-A-TGGT---GCCAAGTGGGCCAATTTTGGTAAGCAGAACTGGCGCTGTGGGATGAACCAAACGCCGGGTTAAGGCGCCTAAACCGGAGCTCATGGGATACCATGAAA-GGCG?????????????????????????????????????????????????????????????????????????????????????????????????????????????????????????????????????????????????????????????????????????????????????????????????????????????????????????????????????????????????????????????????????????????????????????????????????????????????????????????????????????????????????????????????????????????????????????????????????????????????????????????????????????????????????????????????????????????????????????????????????????????????????????????????????????????????????????????????????????????????????????????????????????????????????????????????????????????????????????????????????????????????????????????????????????????????????????????????????????????????????????????????????????????????????????????????????????????????????????????????????????????????????????????????????????????????????????????????????????????????????????????????????????????????????????????????????????????????????????????????????????????????????????????????????????????????????????????????????????????????????????????????????????????????????ATGACAACATGATTAAACTTAACCTTACAAGACAGAGCCTCCCCTATCATAGAACAATTAATTTACTTCCACGACCACGCCTTAATAATTATATTAATAATCATTACAACAGTGTTCTACACAATAATCAGAATCATTCAAAACAAACAAACAAGCCGATTCCTGCTAGAAGGTCAAATAATTGAAACCGTTTGAACAATTGCACCAGCAATCATTCTAGTATTCATTGCTATACCATCACTACGCCTACTATACCTAATAGACGAA---ATCCATAACCCAGTATTAACACTAAAAACCGTTGGACATCAATGATATTGAAGTTATGAATATTCAGATTTCACAAAA---CTTGAATTTGACTCCTACATAGTACAACAAGAAGACTTACAAACAAACATATTCCGGCTACTAGATACAGATAACCGAGTAGTACTACCAATAAATTCACCCATTCGAATAATTGTAACAGCAGCAGATGTTCTACATTCATGAACAGTACCCGCCCTTGGAGTAAAGACAGATGCTACACCAGGGCGCCTAAACCAAGTAAGATTTTCAATTAACCGACCTGGTATCTTATACGGACAATGCTCTGAAATTTGTGGGGCAAATCACAGATTCATACCAATCGCAATTGAAAGAGTATCAACTAACCAGTTTATTAATTGAGTATC???????????????????????????????????????????????????????????????????????????????????????????????????ATACTAATTCGAACAGAATTAGGACAACCTGGATCTCTAATTGGAGATGACCAAATCTACAACGTCATTGTCACAGCACACGCCTTCGTTATAATTTTCTTCATAGTTATGCCAATTATAATTGGTGGATTCGGAAATTGACTTGTACCACTAATACTAGGGGCACCAGACATGGCATTCCCACGAATAAACAACATAAGATTCTGATTACTCCCCCCATCACTAACCCTACTTCTAGCTAGAAGTACTGTAGAAAGAGGAGTAGGAACCGGATGAACAGTATATCCTCCCCTAGCTAGAGGAATTGCCCATGCCGGAGCATCAGTAGATCTAGCCATCTTCTCATTACACCTAGCAGGTGTATCATCAATTCTAGGGGCAGTAAACTTTATTACAACAACTATCAATATAAAACCAAAAAGTATGAAACCCGAGCGAATCCCGCTATTTGTGTGATCAATCGCTATCACCGCCCTATTACTATTGTTGTCACTGCCAGTCTTAGCAGGAGCTATTACAATACTACTAACAGATCGTAATTTAAATACATCATTCTTCGATCCTGCTGGGGGTGGAGATCCAATCCTTTACCAACACCTATTCTGATTCTTCGGACATCCAGAAGTGTATATTCTCATTCTACCAGGATTTGGTATAATCTCACACATCATTTGCCACGAAAGAGGTAAAAAGGAAGCATTCGGAAACCTAGGAATAATCTTTGCTATACTAGCAATTGGGCTACTAGGGTTTGTTGTATGGGCACACCACATATTCACAGTAGGTATAGACGTTGATACACGAGCATACTTTACATCAGCAACAATAATCATTGCTGTGCCTACAGGAATTAAAATTTTCAGATGACTCGCTACTATATACGGAACACGAATAACATATAGAGCAGCATGCTTATGAGCACTAGGATTCGTTTTCC??????????????????????????????????????????????????????????????????????????????????????????????????????????????????????????????????????????????????????????????????????????????????????????????????????????????????????????????????????????????????????????????????????????????????????????????????????????????????????????????????????????????????????????????????????????????????????????????????????????????????????????????????????????????????????????????????????????????????????????????????????????????????????????????????? [10342 bp]
'Amantis biroi MN083' ????????ATTAGATACCC---TATTAT--TTTTAA-TGT--AAA--------C-A-----A--AT---T-------A-AACTAGAGTATTAG--TAG-C-T-AT--GA--TCTTTAAACTTAAAGAATTT-GGCGG-TATT-ATAA-TCTATTTAGAGGAATCTGTTAT--GTAATCGATA-GACCACG-TT-GAA-CCTT-ACTT--A-----T-A-T-T-------A----T--TT-------CTTGTATACCGCTGT------T------T-T------TGAAT---ATACTTT-TAGG---T------T----ATTTTCT--TGA---T-ATATA----A-TA----A-TA-T------AATATTTCAAGTCAAGGTGCAG-------------T-A-A-T--------------------ATA--------T-----A------AG--T-TG------AA-T-----------AATGGATTACAA----T---A-AA--TTT------T-AT--T--------TA------T-----------A-TGGAT-T---A-----TT-T-A-----T--T-G-----AAAT---AT--------AA--------T---TTG-AAGGTGGATTTAAT-TGTAA-T-----TT-TT-----TAAATAT-TATTAAAAT-G-A---------TAT--TA--GTTCTA-TAATATGTACACATCG-CCCG??????????CGCCTGTTTATCAAAAACATGGT--TT-CT-T----GTGAT--------AATTAA------GAAATTTA-ACCTGCCCACT-G------AA----------TTTATTTGAAG-GGCCGCAG-TA-TTTTGACTGTGCGAAGGTAGCATAATCATTAGTCT-TTTAATTGAAGGC-TGGAATGAATGGTTGGACGAGGTAAAA-TCTTT--CTT--------------ATATTA--ATTAAT----------------TTGAATTTAGATTTTAA--GTAAAAATAC-TTAAATATTATTAAGGGACGAGAAGACCCTATAGAGTT--T-A----ATA---------------------------------------ATTTAAGTTTTAA-----------TTAAGTTAAATT--------AGAATT-TTT------GGTTATTATTA------------------------TATT---------TATTTAATTGGGGTGA---TTAGA---A----GAT----AA--TA-AAAACT-CTTCTT--------T----A-ATT------TAAAT--AATTTATTTAATTTA-----------------TTGATCC--ATT-----------------TATT---ATGAT-TATAAGATTAAATTACC-TTAGGGATAACAGCATAATTTTTTTTAAGAGTTCTTATCGAAAAA-GAAGATTGTGACCTCGATGTTGGATTAAGATAAATATT-----GGGTGTAGATGTTC------AA--ATATTAGGTCTGTTCGACCTTTAAATT-CTTACATGATCTGAGTTCAAACCGGAGA???????????????????????????????????????GAATT-AAGGTGAAACCGCGAATGGCTCATTAAATCAGTTATGGTTCCTTAGATGG--TGCCCA--GT----TACTTGGATAACTGTGGTAATTCTAGAGCTAATAC--ATGC-AACTC-GGTCCCG--ACCGGCGACGG-AAG---GGACGCTTTTATTAGA--TCAAAACCAAT-CG--------------------GTC---------TT--C----GG------------------------GCCG-TTTGTCTTGGTGACTCTGAATAAA-TTGTG-GCAGATCGCACGGCCCTC-GAGCCGGCGACGCATCTTTCAAATGTCTGCCTTATCAACTGTCGATGGTAGGTTCTGCGCCTACCATGGTTGTAACGGGTAACGGGGAATCAGGGTTCGATTCCGGAGAGGGAGCCTGAGAAACGGCTACCACATCCAAGGAAGGCAGCAGGCGCGCAAATTACCCACTCCCGGCACGGGGAGGTAGTGACGAAAAATAACGATACGGGACTCA--TCCGAGGCCCCGTAATCGGAATGAGTACACTTTAAAT-CCTTTAACGAGTATCCATTGGAGGGCAAGTCTGGTGCCAGC-AGCCGCGGTAATTCCAGCTCCAATAGCGTATATTAAAGTTGTTGCGGTTAAAAAGCTCGTAGTCGGACTTGTG-TCCCACGCTGCCGGTTCACCG-CCC-GTCGGTGT---TTAACTG-GCATG-CACGTGC-GGACGTCCTG-CCGG-TGG---------CC-----------------C-----------GAG-----CCG------------------G---------CGC----------------------AG---------------------------------------------------GT-------------------------------------------------------------------------CTC--GC------------------------------------------------------------------------------------------------------------------------------------------------------------------------------------------A----------------------------------------------CCTGT--G----------------------------TC------CGGG--------------G--AAGG-----------------------CCTAAT---CC--TACCCGTCGC-GGTGCTCTTAACCGAGTGTCTCGATGGGCCGGCACGTTTACTTTGAACAAATTAGAGTGCTTAAAGCAGGC-AGC-ATCCGCC--TGAATACCGAGTGCATGGAATAATGGAATAGGACCTCGGTTCTAT-TT-TGTTGGT-TTTCGGAATACCCGAGGTAATGATCAATAGGGAC-AGACGGGGGCATTCGTATTGCGACGTTAGAGGTG-AAATTCTTGGATCGTCGCAAGACGGACCGAAGCGAAAGCATTTGCCAAGAATGTTTTCTCTGATCAAGAACG-AAAGTTAGAGGTTCGAAGGCGATCAGATACCGCCCTAGTTCTAACCATAAACGATGCCAGCCAGCAATCCGCCGAAGTTCCTCCGATGACTCGGCGGGCGG-CTT---CCGGGAAACC-AAAGCTTTTGGGTTCCGGGGGAAGTATGGTTGCAAAGCTGAAACTTAAAGGAATTGACGGAAGGGCACCACCAGGAGTGGAGCCTGCGGCTTAATTTGACTCAACACGGGAAACCTCACCAGGCCCGGACACCGGGAGGATTGACAGATTGAGAGCTC-TTTCTTGATTCGGTGGGTGGTGGTGCATGGCCGTTCTTAGTTGGTGGAGCGATTTGTCTGGTTAA-TTCCGATAACGAACGAGACTCTAGCCTGCTAACTAGTCG-C----------------------------------------------------------------------------------------------------------------TTCCGGTATC--C-CCTGT-------GCTACCGGCGACTC-CTGA---TCTTCTTAGAGGGACAGGCGGCTTCTAGCCGCACGAGATTGAGCAATAACAGGTCTGTGATGCCCTTAGATGTTCTGGGCCGCACGCGCGCTACACTGAAGGAATCAGC--GTGT-CCTCCC-TGGCCGAAAGGTCCGGGTAACCCGCTGAACCTCCTTCGTGCTAGGGATTGGGGCTTGCAATTGTTCCCCATGAACGAGGAATTCCCAGTAA-GCGCGAGTCA-TAAGCTCGCGTTGATTACGTCCCTGCCCTTTGTACACACCGCCCGTCGCTACTACCGATTGAATGATTTAGTGAGGTCTTCGGACCGGTGGGCGTGG----G-GGTTT-ACC------TCCTCGATTCC-ACC--GGGAAGATGCCCAAACTTGATCATTTAGAGGAAGTAAAAGTCGTAACAAGGTTTCC???????????????????????????????????????????????????????????????????????????????????????????????????????????????????????????????????????TGAAAAAT-AACGCAG-GGTAATGTCGTGTGTGGGACGCT-CCG--CA------ACCCGTGT--TCG----G--CGGCGAGTTC-AAGTCTCC-CTTGAACGGGGCCACA-GCCCGCAGAGGGTGCCAGGCCCGTA--G-AGACCG--TT-GC----CGT-TCGC-GGGG---GGAGCCGTCCTCAGAGTCGTGTTCCTTGAGAGTGGAGCACTAAGTGGGTGGTAAACTCCATCTAAGGCTAAATACGACCACGAGACCGATAGCGAACAAGTACCGTGAGGGAAAGTTGAAAAGAACTTTGAAGAGAGAGTTCAATAGTACGTGAAACCGTTCAGGGGT-AAACGGGAGGGATCCGGAAG---GTCG-AACGGG---GAGATTCA--A-TCACG-T------------------CCGC-----------C----TGC--TGGCA-------CCCGATCC--GCG----TTTC--CGGAT--ATC-GTCGGC-CGCC-------GGCCACA-C----CG-CAAGGTG----C--G-TG--CC-GCG-TTAGG----TCG-T-CGGTAC--------CGG----CCGGTC--GGG-------GC------G-----------TTCGGCGG-----------CGGCGT---GCTGCAC---------------TTC---TC--CCCCGG--TA-GG-ACGTCGCGACCCGTTGGA-CA-------------------GGGGTCT--AA-------------GG--C-C-CGGGA---T-------------GGA-------GCCCGC--G----GA-----------GATC---GCC---GAG-----G-AA----------CC-TCGGATT-CAC------GGTCT-C-C----CGGA----CC--CC--G--G--T-----CGCCCGGCCC-C-AG------------TTCGACGG--T----ATGA---GA-CGAG-----GA-GGTG--GCCCG---------------CTC----------------------TTGC--------------------------------------------------GA--------G---------------CGTCC---GGCCCGGT-GG-------GCAAGCT---------------------------CCACGGG-----------------------T------------A-----GG-TT----------G-T-GG------TGC----------CGCGGC--C-CACGC---------CGCG-TCC--CCGCCTC---------CCGC--GGGCT----GCT-GG---TC---T--------------CCG-G----AGT-TC--------------------T--CGG-AC----AGC--TT---T-GGC---C----------G-T----T----CTCCC---------GTCCGCGGCG--CTATTGCTT-CGGAT-GCCTT-------CCC-GACCCGTCTTGAAACACGGACCAAGGAGTCTAACATGTGCGCGAGTC-ACTGGG-A-ACCA---CTAA---ACCC--AGAGGCGCAATGAAAG---TGG-----------------G-GC------------------------G-----------------G---------------A---T----TC------------------GT-------------------------------ACC--GC-C----------------AA-----------------GGGAGGATGG----C-T----------CT---------CC----T---C-T------------------GGG-----------G-A--------------------------------GCC---------CGCACTCCCGGGGCGC--------CCCGGC--TT---------CG-------GCC--GTGG-GC---------------GCA-CTCGGAGC-GTACACGTTGGGACCCGAAAGATGGTGAACTATGCCTGGTCAGGA-CGAAGT-CAGGGGAAACCCTGATGGAGGTCCGCAGCGATTCTGA-CGTGCAAATCGATCGTCAGAGCTGGGTATAGGGGCGAAAGACTAATCGAACCATCTAGTAGCTGGTTCCCTCCGAAGTTTCCCTCAGGATAGCTGGC-----------------------GCCC-----G----------CTTGG---------------A-AC--GA-GGC---GAGTCTCATCCGGT-AAAGCGAATGATTAGAGGCCTTGGGGCCGAAACGACCTCAACCTATTCTCAAACTTTAAATGGGTGAGAACT-----CCGGCTT-------------GCTC----GA--------G------T-----------GAAG--C------------------------CG----------C-------G-------------AG---------------------------------------------------GC----------------------------------G------GATC-A-GGGT---GCCAAGTGGGCCATTTTTGGTAAGCAGAACTGGCGCTGTGGGATGAACCAAACGCCGGGTTAAGGCGCCTAAACCGGAGCTCATGGGAGACCATGAAA-GGCGTTGGTTGCTTAAGACAGCAGGACGGTGGCCATGGAAGTCGGAAGCCGCTAAGGAGTGTGTAACAACTCACCTGCCGAAGCAACTAGCCCTGAAAATGGATGGCGCTAAAGCTCCGTGCCTATACCCGGCCGCCGG---AAGGCA-----------------------------TTGGCG---------------CAAGC----TGCTCT----------------------AGGGCG-GCGAGCGCGC------GAAGCCCCGGCGAGTAGGAGGG-CGCGGCGGTGTGCGCGGAAGGGTCTGGGCGTGAGCCTGCCTGGAGCCGCCGCCGGTGCAGA-TCTTGGTGGTAGTAGCAAATACTCAAGCGAGGGCCTTGAGGGCTG-ATGTGGAGAAGGGTTTCGTGTGAACAGCCGTTGCACACGAGTCAGTCGATCCTAAG-CCCTAGGAGAAA-TCCGATGTCGATGCGGGGGGGCTT------------TTTATAGAGTTC---CCCCTCGAC--GG---------------------------------GCGAAAGGGAATCCGGTTCCTATTCCGGAACCCGGCAGCG---GAACCGAA------------------------------------TCT--ACGGG-CCCTCGT------------------------------------------CAGAGAAGCT-------------------------------------------------------------------------------------------------------CGTCGGGGTAACCCAAAGGGACCCGGAGACGCCGTCGGGAGACCCGGGCAGAGTTTTCTGTTCTGCATAAGCGTTCGAGTTCCCTGGAATCCTCTAGCAGGGAGATAGGGTTTGGAACGCG-AAGAGCACCGCAGTTGCGGCGGTGTCCGGGTCGTCCCCTCGGACCTTGAAAATCCGGGAGAGGGTCACGCGGAGGTGTCGCGCCGGCTCGTACCCATATCCGCAGCAG????????????????????????????????????????????????????????????????????????????????????????????????????????????????????????????????????????????????????????????????????????????????????????????????????????????????????????????????????????????????????????????????????????????ACCATCATTACGAATTTTATATTTAATTGATGAA---AATAGAAATCCAATATGAACTTTAAAAACAATTGGACATCAATGATATTGAAGATATGAATATTCTGATTTTAATAAC---ATTGAATTTGACTCATACATAATTCCAAATAATGAATTAGATACATATAATATTCGATTACTAGAAGTTGATAATCACTCAGCAATTCCCATTAATACTTTAACACGAATCCTTATTACATCCGAAGATGTAATTCATTCATGAACTATTCCAAGTATTGGTGTTAAAGCCGATGCTACACCTGGACGTCTTAATCAAGCAACATTCTGATTTAATCGCCCAGGTGTATTCTATGGTCAATGCTCAGAAATCTGCGGGGCAAATCATAGATTCATACCTATTGTAATAGAAAGAATTTCTACTAATGACTTCCTTAATTGA???????????????????????????????????????????????????????????????????????????????????????????????????????????????????????????????????CCAGGATCTTTAATTGGTGATGATCAAATCTACAACGTTATTGTAACAGCTCACGCCTTCATCATAATTTTTTTTATAGTTATACCAATTATAATTGGAGGGTTTGGTAATTGACTTGTACCTCTAATAATTGGAGCCCCTGATATAGCATTTCCACGAATAAATAATATAAGATTTTGATTATTACCTCCTTCTATTATTCTACTATTAATTAGAAGAATAGTTGAAAGAGGGGCTGGTACAGGATGAACAGTTTATCCTCCTTTATCAGCAAGAATTGCTCATGCTGGACCTGCAGTAGATTTAACTATTTTTTCATTACACTTAGCCGGTATGTCGAGAATTATAGGTGCAGTAAATTTTATCACAACCATAATTAATATAAAACCTATATTCATAAATCAAACACAAATACCCTTATTTGTATGATCAGTTGGTATTACTGCCCTACTTTTATTACTATCATTACCAGTTTTAGCTGGTGCAATTACAATACTTTTAACAGATCGAAACTTGAATACTTCATTCTTTGATCCAGCTGGAGGAGGTGATCCAATCCTATATCAACATTTATTTTGGTTCTTTGGTCATCCTGAAGTTTACATTTTAATTTTACCAGGATTTGGTATGATTTCTCATATTATTTCACATGAAAGAGGGAAAAAAGAATCATTTGGTAATTACGGAATAATTTGAGCCATATCAGCTATTGGTTTCTTAGGATTTGTAGTATGAGCTCATCATATATTTACAGTAGGAATAGATGTTGATACTCGTGCTTATTTTACAGGAGCTACTATAATTATTGCAGTACCAACTGGAATCAAAATTTTTAGCTGATTAGCTACAATATACGGTTCAAAAATAGTATCTAGACCCGCTTCCTTATGAGCCACAGGATTCATTTTCTTATTTACAGTAGGAGGTTTAACAGGAGTAATTCTAGCCAATTCAGCTATTGATATCATTTTACATGATACTTATTATGTTGTAGCTCACTTTCATTATGTCTTATCAATAGGAGCAGTATTTGCTATTATAGCAGGATTTATTCATTGATACCCTTTATTTACAGGATTAGTAATAAACCCTAACTGACTAAAAAGACAATTTCTAATTATATTTGTGGGAGTAAATTTAACCTTCTTTCCTCAACACTTCTTAGGGTTAGCTGGGATACCTCGACGATACTCTGATTACCCAGATGCTTATACATCATGGAATATTGTATCATCAATTGGTTCAGTAATTTCATTTATTGCTGTTACAATATTTATTTTTATTATTTGAGAAAGAATATCAACCAACCGAAAAATTTTATTCTCATCTCAAATAAACAGATCAATTGAATGATTTCATAACTTACCACCAGCCGAACATACCTATAATGAATTAA????????????????????????????? [10342 bp]
'Amantis reticulata MN003' ??????????????????????????????????????????????????????????????????????????????????????????????????????????????????????????????????????????????????????????????????????????????????????????????????????????????????????????????????????????????????????????????????????????????????????????????????????????????????????????????????????????????????????????????????????????????????????????????????????????????????????????????????????????????????????????????????????????????????????????????????????????????????????????????????????????????????????????????????????????????????????????????????????????????????????????????????????????????????????????????????????????????????????????????????????????????????????????????????????????????????????????????????????????????????????GGT--TT-CT-T----GATTAT-------TAATAA------GAGATTTG-ACCTGCCCACT-G------AA---------TAATTTTTAAAT-GGCCGCAG-TA-TTTTGACTGTGCAAAGGTAGCATAATCATTAGTCT-TTTAATTGAAGGC-TGGTATGAATGGTTGAACGAGGTAAAT-TCTGT--TTT--------------A---TA--TTGATT--------------ATTTGAATTTAGATTTTGA--GTAAAAATAC-TCAAATAATATTAAGGGACGAGAAGACCCTATAGAGTT--T-A----ATA-----------------------------------------------TTTAAAG---------TTTTAATTAAGT---------TAATT-TTTAATT--TTTGATTATTATG---------------------ATATT---------TATTTAATTGGGGTGA---TTAAA---A----GAT----AA--AT-GAAACT-CTTTTT--------T---------------GAAATTAATAAT---TTTATTAATTT------------ATTGATCCATA-------------------AATT---ATGAT-TATAAGATTAAATTACC-TTAGGGATAACAGCATAATTTTTTTCAAGAGTTCTTATCGAAAAA-GAAGATTGTGACCTCGATGTTGGATTAAGATAAATATT-----AGGTGCAGATGTTT------AA--TAATTAGGTC???????????????????????????????????????????????????????????????????????????????CAAGCCTAATT-AAGGTGAAACCGCGAATGGCTCATTAAATCAGTTATGGTTCCTTAGATGG--TGCCCA--GT----TACTTGGATAACTGTGGTAATTCTAGAGCTAATAC--ATGC-AACTC-GGTCCCG--ACCGGCGACGG-AAG---GGACGCTTTTATTAGA--TCAAAACCAAT-CG--------------------GTC---------TT--C----GG------------------------GCCG-TTTGTCTTGGTGACTCTGAATAAA-TTGTG-GCAGATCGCACGGCCCTC-GAGCCGGCGACGCATCTTTCAAATGTCTGCCTTATCAACTGTCGATGGTAGGTTCTGCGCCTACCATGGTTGTAACGGGTAACGGGGAATCAGGGTTCGATTCCGGAGAGGGAGCCTGAGAAACGGCTACCACATCCAAGGAAGGCAGCAGGCGCGCAAATTACCCACTCCCGGCACGGGGAGGTAGTGACGAAAAATAACGATACGGGACTCA--TCCGAGGCCCCGTAATCGGAATGAGTACACTTTAAAT-CCTTTAACGAGTATCCATTGGAGGGCAAGTCTGGTGCCAGC-AGCCGCGGTAATTCCAGCTCCAATAGCGTATATTAAAGTTGTTGCGGTTAAAAAGCTCGTAGTCGGACTTGTG-TCCCACGCTGCCGGTTCACCG-CCC-GTCGGTGT---TTAACTG-GCATG-CACGTGC-GGACGTCCTG-CCGG-TGG---------CC-----------------C-----------GAG-----CCG------------------G---------CGC----------------------AG---------------------------------------------------GT-------------------------------------------------------------------------CTC--GC------------------------------------------------------------------------------------------------------------------------------------------------------------------------------------------A----------------------------------------------TCTGT-CG----------------------------TC------CGGG--------------G--AAGG-----------------------CCTAAT---CA--TACCCGTCGC-GGTGCTCTTAACCGAGTGTCTCGATGGGCCGGCACGTTTACTTTGAACAAATTAGAGTGCTTAAAGCAGGC-AGC-ATCCGCC--TGAATACCGAGTGCATGGAATAATGGAATAGGACCTCGGTTCTAT-TT-TGTTGGT-TTTCGGAATACCCGAGGTAATGATCAATAGGGAC-AGACGGGGGCATTCGTATTGCGACGTTAGAGGTG-AAATTCTTGGATCGTCGCAAGACGGACCGAAGCGAAAGCATTTGCCAAGAATGTTTTCTCTGATCAAGAACG-AAAGTTAGAGGTTCGAAGGCGATCAGATACCGCCCTAGTTCTAACCATAAACGATGCCAGCCAGCAATCCGCCGAAGTTCCTCCGATGACTCGGCGGGCGG-CTT---CCGGGAAACC-AAAGCTTTTGGGTTCCGGGGGAAGTATGGTTGCAAAGCTGAAACTTAAAGGAATTGACGGAAGGGCACCACCAGGAGTGGAGCCTGCGGCTTAATTTGACTCAACACGGGAAACCTCACCAGGCCCGGACACCGGGAGGATTGACAGATTGAGAGCTC-TTTCTTGATTCGGTGGGTGGTGGTGCATGGCCGTTCTTAGTTGGTGGAGCGATTTGTCTGGTTAA-TTCCGATAACGAACGAGACTCTAGCCTGCTAACTAGTCG-C----------------------------------------------------------------------------------------------------------------TTCCGGTATC--C-CCTGT-------GCTACCGGCGACTC-CTGA---TCTTCTTAGAGGGACAGGCGGCTTCTAGCCGCACGAGATTGAGCAATAACAGGTCTGTGATGCCCTTAGATGTTCTGGGCCGCACGCGCGCTACACTGAAGGAATCAGC--GTGT-CCTCCC-TGGCCGAAAGGTCCGGGTAACCCGCTGAACCTCCTTCGTGCTAGGGATTGGGGCTTGCAATTGTTCCCCATGAACGAGGAATTCCCAGTAA-GCGCGAGTCA-TAAGCTCGCGTTGATTACGTCCCTGCCCTTTGTACACACCGCCCGTCGCTACTACCGATTGAATGATTTAGTGAGGTCTTCGGACCGGTGGGCGTGG----G-GGTTT-ACC------TCCTCGATTCC-ACC--GGGAAGATGCCCAAACTTGATCATTTAGAGGAAGTAAAAGTCGTAACAAGGT??????????????????????????????????????????????????????????????????????????????????????????TAGCGGCGAGCGAACAGGGAGGA-GCCCAGCACGGAAACCCG-CGTG--TGAAAAAG-AACGCAG-GGTAATGTCGTGTGTGGGACGCT-CCG--CA------ACCCG-TGT-TCG----G--CGGCGAGTTC-AAGTCTCC-CTTGAACGGGGCCACA-GCCCGCAGAGGGTGCCAGGCCCGTA--G-AGACCG--TT-GC----CGT-TCGC-GGGG---GGAGCCGTCCTCAGAGTCGTGTTCCTTGAGAGTGGAGCACTAAGTGGGTGGTAAACTCCATCTAAGGCTAAATACGACCACGAGACCGATAGCGAACAAGTACCGTGAGGGAAAGTTGAAAAGAACTTTGAAGAGAGAGTTCAATAGTACGTGAAACCGTTCAGGGGT-AAACGGGAGGGATCCGGAAG---GTCG-AACGGG---GAGATTCA--A-TCCCG-T------------------CCGC-----------C----TGC--TGGCA-------CCCGATCC--GCG----TTTC--CGGAT--GTC-GTCGGC-CGCC-------GGCCACA-C----CG-CAAGGTG----C--G-TG--CC-GTG-TTAGG----TCG-T-CGGTAC--------CGG----CCGGTC--GGG-------GC------G-----------TTCGGCAG-----------CGGAGG---GCTGCAC---------------TTC---TC--CCCCGG--TA-GG-ACGTCGCGACCCGTTGGA-CA-------------------GGGGTCT--AA-------------GG--C-C-CGGGA---T-------------GGA-------GCCCGC--G----GG-----------GATC---GCC---GAG-----G-AA----------TC-TCGGACC-AAC------GGTCT-C-C----CGGA----CC--CC--G--G--T-----CGCCCGGCCC-C-AG------------TTCGACGG--T----ATGA---GA-TGAG-----GA-GGTG--GCCCG---------------CTC----------------------TTGC--------------------------------------------------GA--------G---------------CGTCC---GGCCCGGT-GG-------ACAAGCT---------------------------CCACGGG-----------------------T------------A-----GG-TT----------G-T-GG------TGC----------CGCGGC--C-CACGC---------CGCG-TCC--CCGCCTC---------CCGC--GGGCT----GCT-GG---TC---T--------------CCG-G----AGT-TC--------------------T--CGG-AC----AGC--TT---T-GGC---C----------G-T----T----CTCCC---------GTCCGCGGCG--CTATTGCTT-CGGAT-GCCTT-------CCC-GACCCGTCTTGAAACACGGACCAAGGAGTCTAACATGTGCGCGAGTC-ACTGGG-A-ACCA---CTAA---ACCC--AGAGGCGCAATGAAAG---TGG-----------------G-GC------------------------G-----------------G---------------A---T----TC------------------GT-------------------------------ACC--GC-C----------------AA-----------------GGGAGGATGG----C-T----------CT---------CC----T---T-T------------------GGG-----------G-A--------------------------------GCC---------CGCACTCCCGGGGCGC--------CCCGGC--TT---------CG-------GCC--GTGG-GC---------------GCA-CTCGGAGC-GTACACGTTGGGACCCGAAAGATGGTGAACTATGCCTGGTCAGGA-CGAAGT-CAGGGGAAACCCTGATGGAGGTCCGCAGCGATTCTGA-CGTGCAAATCGATCGTCAGAGCTGGGTATAGGGGCGAAAGACTAATCGAACCATCTAGTAGCTGGTTCCCTCCGAAGTTTCCCTCAGGATAGCTGGC-----------------------GCCC-----G----------CTTGG---------------A-AC--GA-GGC---GAGTCTCATCCGGT-AAAGCGAATGATTAGAGGCCTTGGGGCCGAAACGACCTCAACCTATTCTCAAACTTTAAATGGGTGAGAACT-----CCGGCTT-------------GCTC----GA--------G------T-----------GAAG--C------------------------CG----------C-------G-------------AG---------------------------------------------------GC----------------------------------G------GATC-A-AGGT---GCCAAGTGGGCCATTTTTGGTAAGCAGAACTGGCGCTGTGGGATGAACCAAACGCCGGGTTAAGGCGCCTAAACCGGAGCTCATGGGAGACCATGAAA-GGCGTTGGTTGCTTAAGACAGCAGGACGGTGGCCATGGAAGTCGGAAGCCGCTAAGGAGTGTGTAACAACTCACCTGCCGAAGCAACTAGCCCTGAAAATGGATGGCGCTAAAGCTCCGTGCCTATACCCGGCCGCCGG---AAGGCA-----------------------------TTGGCG---------------TAAGC-T---GCTCT----------------------AGGGCG-GCGAGCGCGC------GAAGCCCCGGCGAGTAGGAGGG-CGCGGCGGTGTGCGCGGAAGGGTCTGGGCGTGAGCCTGCCTGGAGCCGCCGCCGGTGCAGA-TCTTGGTGGTAGTAGCAAATACTCAAGCGAGGGCCTTGAGGGCTG-ATGTGGAGAAGGGTTTCGTGTGAACAGCCGTTGCACACGAGTCAGTCGATCCTAAG-CCCTAGGAGAAA-TCCGATGTCGATGCGGGTGGGCTT------------TTAAAGAGT-TC---CCCCTCGAC--GG---------------------------------GCGAAAGGGAATCCGGTTCCTATTCCGGAACCCGGCAGCG---GAACCGAA------------------------------------TCT--ACGGG-CCCTCGT------------------------------------------CAGAGAAGCT-------------------------------------------------------------------------------------------------------CGTCGGGGTAACCCAAAGGGACCCGGAGACGCCGTCGGGAGACCCGGGCAGAGTTTTCTGTTCTGCATAAGCGTTCGAGTTCCCTGGAATCCTCTAGCAGGGAGATAGGGTTTGGAACGCG-AAGAGCACCGCAGTTGCGGCGGTGTCCGGGTCGTCCCCTCGGACCTTGAAAATCCGGGAGAGGGTCACGCGGAGGTGTCGCGCCGGCTCGTACCCATATCCGCAGCAGGTCTCCAAGGT???????????????????????????????????????????????????????????????????????????????????????????????????????????????????????????????????????????????????????????????????????????????????????????????????????????????????????????????????????????????????????????????????????????????????????????????????????????????????????????????????????????????????????????????????????????????????????????????????????????????????????????????????????????????????????????????????????????????????????????????????????????????????????????????????????????????????????????????????????????????????????????????????????????????????????????????????????????????????????????????????????????????????????????????????????????????????????????????????????????????????????????????????????????????????????????????????????????????????????????????????????????????????????????????????????????????????????????????????????????????????????????????????????????????????????????????????????????????????????????????????????????????????????????????????????????????????????????????????????????????????????????????????????????????????????????????????????????????????????????????????????????????????????????????????????????????????????????????????????????????????????????????????????????????????????????????????????????????????????????????????????????????????????????????????????????????????????????????????????????????????????????????????????????????????????????????????????????????????????????????????????????????????????????????????????????????????????????????????????????????????????????????????????????????????????????????????????????????????????????????????????????????????????????????????????????????????????????????????????????????????????????????????????????????????????????????????????????????????????????????????????????????????????????????????????????????????????????????????????????????????????????????????????????????????????????????????????????????????????????????????????????????????????????????????????????????????????????????????????????????????????????????????????????????????????????????????????????????????????????????????????????????????????????????????????????????????????????????????????????????????????????????????????????????????????????????????????????????????????????????????????????? [10342 bp]
'Amantis sp MN209' ????????ATTAGATACCC---TATTAT--TTTTAA-TGT--AA-----------A-----A--CT---T-------A-AACCTGAGTATTAG--TAG-T-T-AT--GA--TCTTAAAACTTAAAGAATTT-GGCGG-TATT-ATAA-TCTATTTAGAGGAATCTGTTAT--GTAATCGATA-GACCACG-TT-GAA-CCTT-ACTT--A-----T-A-T-T-------A----T--TT-------CTTGTATACCGCTGT------T------T-T------TGAAT---ATACTTT-TAGG---T------T----ATTTTCT--TAA---T-ATAGG----A-TA----A-TT-T------AATATTTCAAGTCAAGGTGCAG-------------T-T-A-T--------------------TTA--------T-----A------AG--T-TG------AA-T-----------AATGGATTACAA----T---A-AA--TTT------T-AT--T--------TA------T-----------A-TGGAT-T---------TT-T-A-----T--T-G-----AAAT---AT--------AA--------T---TTG-AAGGTGGATTTAAT-TGTAA-T-----TT-TT-----TAAAGAC-TATAAAAAT-G-A---T-----TAA--TA--GCTCTA-TAATATGCACACATCG-CCCG?????????TCGCCTGTTTATCAAAAACATGGT--TT-CT-T----GAT-TTAT-----TTATGA------GAGATTTA-ACCTGCCCACT-G------AA-----AAG-----TTTTGAAG-GGCCGCAG-TA-TTTTGACTGTGCAAAGGTAGCATAATCATTAGTCT-TTTAATTGAAGGC-TGGTATGAATGGTTGGACGAGGTAAAA-TCTGT--TTT--------------A---TA--CTA-AT-TATG-----------TTGAATTTAGATTTTGA--GTAAAAATAC-TCAAATAATATTAAGGGACGAGAAGACCCTATAGAGTT--T-A----ATA----------------------------TTTAAAGT----TTTAA------------------TTGAGTT-AAAT-------TTAAATT-TTTGGTT--ATT-ATGA--TAA-------------------------T---------TATTTAATTGGGGTGA---TTAAA---A----GAT----AA--AT-AAAACT-CTTTTT--------T----A-ATA------TTAAT--A-AT----TTTATTAATTT------------ATTGATCC----------------------ATAAATTATGAT-TATAAGATTAAATTACC-TTAGGGATAACAGCATAATTTTTTTTAAGAGTTCTTATCGAAAGA-AAAGATTGTGACCTCGATGTTGGATTAAGATTAATATT-----GGGTGTAGATGTTC------AA--TTATTAGGTCTGTTCGACCTTTAAATT-CTTACATGATCTGAGTTCAAACCGGAGA???????AGATTAAGCCATGC-ATGTCTCAGTGCAAGCCGAATT-AAGGTGAAACCGCGAATGGCTCATTAAATCAGTTATGGTTCCTTAGATGG--TGCCCA--GT----TACTTGGATAACTGTGGTAATTCTAGAGCTAATAC--ATGC-AACTC-GGTCCCG--ACCGGCGACGG-AAG---GGACGCTTTTATTAGA--TCAAAACCAAT-CG--------------------GTC---------CT--C----GG------------------------GCCG-TTTGTCTTGGTGACTCTGAATAAA-TTGTG-GCAGATCGCACGGCCCTC-GAGCCGGCGACGCATCTTTCAAATGTCTGCCTTATCAACTGTCGATGGTAGGTTCTGCGCCTACCATGGTTGTAACGGGTAACGGGGAATCAGGGTTCGATTCCGGAGAGGGAGCCTGAGAAACGGCTACCACATCCAAGGAAGGCAGCAGGCGCGCAAATTACCCACTCCCGGCACGGGGAGGTAGTGACGAAAAATAACGATACGGGACTCA--TCCGAGGCCCCGTAATCGGAATGAGTACACTTTAAAT-CCTTTAACGAGTATCCATTGGAGGGCAAGTCTGGTGCCAGC-AGCCGCGGTAATTCCAGCTCCAATAGCGTATATTAAAGTTGTTGCGGTTAAAAAGCTCGTAGTCGGACTTGTG-TCCCACGCTGCCGGTTCACCG-CCC-GTCGGTGT---TTAACTG-GCATG-CACGTGC-GGACGTCCTG-CCGG-TGG---------CC-----------------C-----------GAG-----CCG------------------G---------CGC----------------------AG---------------------------------------------------GT-------------------------------------------------------------------------CTC--GC------------------------------------------------------------------------------------------------------------------------------------------------------------------------------------------A----------------------------------------------CCTGT-CG----------------------------TC------CGGG--------------G--AAGG-----------------------CCTAAT---CA--TACCCGTCGC-GGTGCTCTTAACCGAGTGTCTCGATGGGCCGGCACGTTTACTTTGAACAAATTAGAGTGCTTAAAGCAGGC-AGC-ATCCGCC--TGAATACCGAGTGCATGGAATAATGGAATAGGACCTCGGTTCTAT-TT-TGTTGGT-TTTCGGAATACCCGAGGTAATGATCAATAGGGAC-AGACGGGGGCATTCGTATTGCGACGTTAGAGGTG-AAATTCTTGGATCGTCGCAAGACGGACCGAAGCGAAAGCATTTGCCAAGAATGTTTTCTCTGATCAAGAACG-AAAGTTAGAGGTTCGAAGGCGATCAGATACCGCCCTAGTTCTAACCATAAACGATGCCAGCCAGCAATCCGCCGAAGTTCCTCCGATGACTCGGCGGGCGG-CTT---CCGGGAAACC-AAAGCTTTTGGGTTCCGGGGGAAGTATGGTTGCAAAGCTGAAACTTAAAGGAATTGACGGAAGGGCACCACCAGGAGTGGAGCCTGCGGCTTAATTTGACTCAACACGGGAAACCTCACCAGGCCCGGACACCGGGAGGATTGACAGATTGAGAGCTC-TTTCTTGATTCGGTGGGTGGTGGTGCATGGCCGTTCTTAGTTGGTGGAGCGATTTGTCTGGTTAA-TTCCGATAACGAACGAGACTCTAGCCTGCTAACTAGTCG-C----------------------------------------------------------------------------------------------------------------TTCCGGTATC--C-CCTGT-------GCTACCGGCGACTA-CTGA---TCTTCTTAGAGGGACAGGCGGCTTCTAGCCGCACGAGATTGAGCAATAACAGGTCTGTGATGCCCTTAGATGTTCTGGGCCGCACGCGCGCTACACTGAAGGAATCAGC--GTGT-CCTCCC-TGGCCGAAAGGTCCGGGTAACCCGCTGAACCTCCTTCGTGCTAGGGATTGGGGCTTGCAATTGTTCCCCATGAACGAGGAATTCCCAGTAA-GCGCGAGTCA-TAAGCTCGCGTTGATTACGTCCCTGCCCTTTGTACACACCGCCCGTCGCTACTACCGATTGAATGATTTAGTGAGGTCTTCGGACCGGTGGGCGTGG----G-GGTTT-ACC------TCCTCGATTCC-ACC--GGGAAGATGCCCAAACTTGATCATTTAGAGGAAGTAAAAGTCGTAACAAGGTTTCC??????????????????????????????????????????????????????????????????????????????????????TAGCGGCGAGCGAACAGGGAGGA-GCCCAGCACGGAAACCCG-CGTG--TGAAATAG-AACGCAG-GGTAATGTCGTGTGAGGGACGCT-CCG--CA------ACCCG-TGT-TCG----G--CGGCGAGTTC-AAGTCTCC-CTTGAACGGGGCCACA-GCCCGCAGAGGGTGCCAGGCCCGTA--G-AGACCG--TT-GC----CGT-TCGC-GGGG---GGAGCCGTCCTCAGAGTCGTGTTCCTTGAGAGTGGAGCACTAAGTGGGTGGTAAACTCCATCTAAGGCTAAATACGACCACGAGACCGATAGCGAACAAGTACCGTGAGGGAAAGTTGAAAAGAACTTTGAAGAGAGAGTTCAATAGTACGTGAAACCGTTCAGGGGT-AAACGGGAGGGATCCGGAAG---GTCG-AACGGG---GAGATTCA--A-TCCTG-T------------------CCGC-----------C----TGT--CGGCA-------CCCGGTCC--GCG----TTTC--CGGAT--ATC-GTCGGC-CGCC-------GGCCACA-C----CG-CAAGGTG----C--G-TG--CC-GCG-TTAGG----TCG-T-CGGTAC--------CGG----CCGGTC--GGG-------GC------G-----------TTCGGCGG-----------CGGCGG---GCTGCAC---------------TTC---TC--CCCCGG--TA-GG-ACGTCGCGACCCGTTGGA-CA-------------------GGGGTCT--AA-------------GG--C-C-CGGGA---T-------------GGA-------GCCCGC--G----GG-----------GATC---GCC---GAG-----G-AA----------CC-TCGGATT-CAC------GGTCT-C-C----CGGA----CC--CC--G--G--T-----CGCCCGGCCC-C-AG------------TTCGACGG--T----ATGA---GA-TGAG-----GA-GGTG--GCCCG---------------CTC----------------------ATGC--------------------------------------------------GA--------G---------------CGTCC---GGCCCGGT-GG-------GCAAGCT---------------------------CCACGGG-----------------------T------------A-----GG-TT----------G-T-GG------TGC----------CGCGGC--C-CACGC---------CGCG-TCC--CCGCCTC---------CCGC--GGGCT----GCT-GG---TC---T--------------CCG-G----AGT-TC--------------------T--CGG-AC----AGC--TT---T-GGC---C----------G-T----T----CTCCC---------GTCCGCGGCG--CTATTGCTT-CGGAT-GCCTT-------CCC-GACCCGTCTTGAAACACGGACCAAGGAGTCTAACATGTGCGCGAGTC-ACTGGG-A-ACCA---CTAA---ACCC--AGAGGCGCAATGAAAG---TGG-----------------G-GC------------------------G-----------------G---------------A---C----TC------------------GT-------------------------------GCC--GC-C----------------AA-----------------GGGAGGATGG----C-T----------CT---------CC----T---C-T------------------GGG-----------G-A--------------------------------GCC---------CGCACTCCCGGGGCGC--------CCCGGC--TT---------CG-------GCC--GTGG-GC---------------GCA-CTCGGAGC-GTACACGTTGGGACCCGAAAGATGGTGAACTATGCCTGGTCAGGA-CGAAGT-CAGGGGAAACCCTGATGGAGGTCCGCAGCGATTCTGA-CGTGCAAATCGATCGTCAGAGCTGGGTATAGGGGCGAAAGACTAATCGAACCATCTAGTAGCTGGTTCCCTCCGAAGTTTCCCTCAGGATAGCTGGC-----------------------GCCC-----G----------CTTGG---------------A-AC--GA-GGC---GAGTCTCATCCGGT-AAAGCGAATGATTAGAGGCCTTGGGGCCGAAACGACCTCAACCTATTCTCAAACTTTAAATGGGTGAGAACT-----CCGGCTT-------------GCTC----GA--------G------T-----------GAAG--C------------------------CG----------C-------G-------------AG---------------------------------------------------GC----------------------------------G------GATC-A-GGGT---GCCAAGTGGGCCATTTTTGGTAAGCAGAACTGGCGCTGTGGGATGAACCAAACGCCGGGTTAAGGCGCCTAAACCGGAGCTCATGGGAGACCATGAAA-GGCGTTGGTTGCTTAAGACAGCAGGACGGTGGCCATGGAAGTCGGAAGCCGCTAAGGAGTGTGTAACAACTCACCTGCCGAAGCAACTAGCCCTGAAAATGGATGGCGCTAAAGCTCCGTGCCTATACCCGGCCGCCGG---AAGGCA-----------------------------TAGGCG---------------CAAGC-T---GCTCT----------------------AGGGCG-GCGAGCGCGC------GAAGCCCCGGCGAGTAGGAGGG-CGCGGCGGTGTGCGCGGAAGGGTCTGGGCGTGAGCCTGCCTGGAGCCGCCGCCGGTGCAGA-TCTTGGTGGTAGTAGCAAATACTCAAGCGAGGGCCTTGAGGGCTG-ATGTGGAGAAGGGTTTCGTGTGAACAGCCGTTGCACACGAGTCAGTCGATCCTAAG-CCCTAGGAGAAA-TCCGATGTCGATGCGGGTGGGCTT--------------TTAGAGT-TC---CCCCTCGAC--GG---------------------------------GCGAAAGGGAATCCGGTTCCTATTCCGGAACCCGGCAGCG---GAACCGAA------------------------------------TCT--ACGGG-CCCTCGT------------------------------------------CAGAGAAGCT-------------------------------------------------------------------------------------------------------CGTCGGGGTAACCCAAAGGGACCCGGAGACGCCGTCGGGAGACCCGGGCAGAGTTTTCTGTTCTGCATAAGCGTTCGAGTTCCCTGGAATCCTCTAGCAGGGAGATAGGGTTTGGAACGCG-AAGAGCACCGCAGTTGCGGCGGTGTCCGGGTCGTCCCCTCGGACCTTGAAAATCCGGGAGAGGGTCACGCGGAGGTGTCGCGCCGGCTCGTACCCATATCCGCAGCAGGTCTCCAAGGTGAAGAGCCTCTAGTCG??????????????????????????????????????GACAGAGCTTCTCCATTAATAGAACAATTAATATATTTTCATGACCATTCAATATTTATTATTACAATAATTGTTGTTACAGTAGGTTATATAATATTATCTTTAATATCTAATAAATTTATAGATCGACATGTTATAGATGGACAATATTTAGAAATTCTTTGAACTATTTTACCAGCTGTAGTATTAATTTTTATTGCTCTTCCTTCCTTACGAATTTTATATTTAATTGATGAA---AATAGTAATCCTTTATTAACTCTAAAAACAATTGGACATCAATGATACTGAAGATATGAATATTCAGATTTCATTGAT---GCCGAATTTGATTCTTATATAATTCCAAATAATGACTTAAATCCCTACAATATTCGACTACTAGAAGTAGATAATCGAACAACGCTACCTATAAATACTTTAACTCGAATCTTAATTACATCAGAAGATGTAATTCACTCTTGAACTATCCCAAGAATTGGAGTTAAAGCTGATGCCACACCAGGTCGACTAAATCAAGCAACTTTTTGATTCAACCGACCTGGTATCTTCTATGGTCAATGTTCAGAAATTTGCGGGGCTAATCATAGATTTATACCTATTGTAATTGAAAGAACATCAACAAGTGATTTCATTAAGTGA?????????????????????????????????????????????????????????????????????????????????????????????????????????????????CGAACAGAACTTGGACAGCCAGGTTCTTTAATTGGAGATGATCAAATTTATAATGTTATTGTTACAGCTCACGCCTTCATTATAATTTTCTTTATAGTTATACCTATTATAATTGGAGGGTTCGGAAATTGATTAGTACCTCTAATACTAGGAGCCCCTGATATAGCATTTCCACGAATAAATAATATAAGATTTTGATTATTACCACCATCAATTATTTTACTATTAATTAGTAGTATAGTAGAAAGAGGAGCAGGGACAGGCTGAACAGTATACCCTCCTTTATCAGCTAGAATTGCTCACGCCGGCCCTGCCGTTGACTTAACTATTTTTTCATTACACTTAGCAGGAGCATCTAGAATTATAGGTGCAGTAAACTTTATTACAACTATAATTAATATAAAACCGCTATATATAAATCAAACACAAATACCTTTATTTGTATGATCTGTAGGTATTACTGCATTACTTTTACTTCTATCTTTACCAGTATTAGCAGGTGCTATTACTATACTTCTAACAGACCGTAATTTAAATACATCTTTTTTTGATCCAGCTGGAGGGGGAGACCCTATTTTATACCAACATTTATTCTGATTTTTCGGACATCCTGAAGTATATATTTTAATTTTACCAGGATTTGGTATGATTTCTCATGTAATTTCTCATGAAAGAGGAAAAAAGGAAGCCTTTGGTAATTATGGTATAATTTGAGCTATATCTGCCATTGGATTTCTAGGGTTTGTAGTGTGAGCTCATCATATATTTACAGTAGGAATAGATGTAGATACCCGAGCTTATTTTACAGGAGCTACTATAATTATTGCAGTACCAACAGGAATTAAAATTTTCAGCTGATTGGCCACTATATATGGATCAAAAATAGTAACAAGTCCTGCCTCTTTATGAGCACTAGGATTTATTTTTCTTTTTACGGTTGGAGGCCTAACTGGAGTAATTTTAGCTAATTCAGCCATCGACATCATTTTACATGATACTTATTATGTAGTTGCTCATTTTCATTATGTTTTATCAATAGGAGCAGTATTTGCTATTATAGCAGGGTTTGTACACTGATACCCTTTATTTACAGGACTATCAATAAACCCCTCCTGATTAAAAGCTCAATTCTTAACAATATTTGTAGGAGTAAATTTAACTTTCTTCCCACAGCACTTTTTAGGATTAGCTGGAATACCTCGACGATATTCTGACTATCCTGACGCTTACACATCATGAAATATTCTATCATCAATAGGATCAATAATTTCATTTATTGCAGTTACAATATTTATCTTCATCATATGAGAAAGAATAATTTCTAATCGAAATGTACTATTCTCTTCTCAAATAAATAGTTCAATTGAATGAGCTAATAATCTACCGCCTGCTGAACATACATATAATGAATTAA????????????????????????????? [10342 bp]
'Amantis tristis MN333' ?????????????ATACCC---TATTAT--TTTTAA-TGT--AA-----------A-----A--TT---T-------A-AACCTGAGTATTAA--TAG-T-T-AT--GG--TCTTAAAACTTAAAGAATTT-GGCGG-TATT-ATAA-TCTATTTAGAGGAATCTGTTAT--GTAATCGATA-GACCACG-TT-GAA-CCTT-ACTT--A-----T-A-T-T-------A----T--TT-------CCTGTATATCGCTGT------T------T-T------TGAAT---ATACTTT-TAGG---T------T----ATTTTCT--TGA---T-ATAGA----A-TA----A-TT-T------AATATTTCAAGTCAAGGTGCAG-------------T-A-A-T--------------------ATA--------T-----G------AG--T-TG------AA-T-----------AATGGATTACAA----T---A-AA--TTT------T-AT--T--------TA------T-----------A-TGGAT-T---------TT-T-A-----T--T-G-----AAAT---AT--------AA--------T---TTG-AAGGTGGATTTAAT-TGTAA-T-----TT-TT-----TAAAGAT-TATAAAAAT-G-A---T-----TAA--TA--GTTCTA-TAATATGCACACATCG-CCC???????????????????????????????GGT--TT-CT-T----GAT-TTA------TTATAG------GAAATTTA-ACCTGCCCACT-G------AA-----AAA--T--TTTTGAAG-GGCCGCAG-TA-TTTTGACTGTGCAAAGGTAGCATAATCATTAGTCT-TTTAATTAAAGGC-TGGTATGAATGGTTGGACGAGGTAAAA-TCTGT--TTT--------------A---TA--TTA-AT-TTTA-----------TTGAATTTAGATTTTGA--GTAAAAATAC-TCAAATAATATTAAGGGACGAGAAGACCCTATAGAGTT--T-A----ATA----------------------------ATTAAAGT----TTTAA------------------TTGAGTT-AAAT-------TTTAATT-TTTGATT--ATT-ATGA--TAT-------------------------T---------TATTTAATTGGGGTGA---TTAAA---A----GAT----AA--AT-TAAACT-CTTTTT--------T----G-AAA------TTAAT--A-AT----TTTATTAATTT------------ATTGATCC----------------------ATAAATTATGAT-TATAAGATTAAATTACC-TTAGGGATAACAGCATAATTTTTTTTAAGAGTTCTTATCGAAAAA-AAAGATTGTGACCTCGATGTTGGATTAAGATTAATATT-----GGGTGTAGATGTTC------AA--TTATTAGGTCTGTTCGACCTTTAAATT-CTTACA?????????????????????????TCAAAGATTAAGCCATGC-ATGTCTCAGTGCAAGCCGAATT-AAGGTGAAACCGCGAATGGCTCATTAAATCAGTTATGGTTCCTTAGATGG--TGCCCA--GT----TACTTGGATAACTGTGGTAATTCTAGAGCTAATAC--ATGC-AACTC-GGTCCCG--ACCGGCGACGG-AAG---GGACGCTTTTATTAGA--TCAAAACCAAT-CG--------------------GTC---------CT--C----GG------------------------GCCG-TTTGTCTTGGTGACTCTGAATAAA-TTGTG-GCAGATCGCACGGCCCTC-GAGCCGGCGACGCATCTTTCAAATGTCTGCCTTATCAACTGTCGATGGTAGGTTCTGCGCCTACCATGGTTGTAACGGGTAACGGGGAATCAGGGTTCGATTCCGGAGAGGGAGCCTGAGAAACGGCTACCACATCCAAGGAAGGCAGCAGGCGCGCAAATTACCCACTCCCGGCACGGGGAGGTAGTGACGAAAAATAACGATACGGGACTCA--TCCGAGGCCCCGTAATCGGAATGAGTACACTTTAAAT-CCTTTAACGAGTATCCATTGGAGGGCAAGTCTGGTGCCAGC-AGCCGCGGTAATTCCAGCTCCAATAGCGTATATTAAAGTTGTTGCGGTTAAAAAGCTCGTAGTCGGACTTGTG-TCCCACGCTGCCGGTTCACCG-CCC-GTCGGTGT---TTAACTG-GCATG-CACGTGC-GGACGTCCTG-CCGG-TGG---------CC-----------------C-----------GAG-----CCG------------------G---------CGC----------------------AG---------------------------------------------------GT-------------------------------------------------------------------------CTC--GC------------------------------------------------------------------------------------------------------------------------------------------------------------------------------------------A----------------------------------------------CCTGT-CG----------------------------TC------CGGG--------------G--AAGG-----------------------CCTAAT---CA--TACCCGTCGC-GGTGCTCTTAACCGAGTGTCTCGATGGGCCGGCACGTTTACTTTGAACAAATTAGAGTGCTTAAAGCAGGC-AGC-ATCCGCC--TGAATACCGAGTGCATGGAATAATGGAATAGGACCTCGGTTCTAT-TT-TGTTGGT-TTTCGGAATACCCGAGGTAATGATCAATAGGGAC-AGACGGGGGCATTCGTATTGCGACGTTAGAGGTG-AAATTCTTGGATCGTCGCAAGACGGACCGAAGCGAAAGCATTTGCCAAGAATGTTTTCTCTGATCAAGAACG-AAAGTTAGAGGTTCGAAGGCGATCAGATACCGCCCTAGTTCTAACCATAAACGATGCCAGCCAGCAATCCGCCGAAGTTCCTCCGATGACTCGGCGGGCGG-CTT---CCGGGAAACC-AAAGCTTTTGGGTTCCGGGGGAAGTATGGTTGCAAAGCTGAAACTTAAAGGAATTGACGGAAGGGCACCACCAGGAGTGGAGCCTGCGGCTTAATTTGACTCAACACGGGAAACCTCACCAGGCCCGGACACCGGGAGGATTGACAGATTGAGAGCTC-TTTCTTGATTCGGTGGGTGGTGGTGCATGGCCGTTCTTAGTTGGTGGAGCGATTTGTCTGGTTAA-TTCCGATAACGAACGAGACTCTAGCCTGCTAACTAGTCG-C----------------------------------------------------------------------------------------------------------------TTCCGGTATC--C-CCTGT-------GCTACCGGCGACTC-CTGA---TCTTCTTAGAGGGACAGGCGGCTTCTAGCCGCACGAGATTGAGCAATAACAGGTCTGTGATGCCCTTAGATGTTCTGGGCCGCACGCGCGCTACACTGAAGGAATCAGC--GTGT-CCTCCC-TGGCCGAAAGGTCCGGGTAACCCGCTGAACCTCCTTCGTGCTAGGGATTGGGGCTTGCAATTGTTCCCCATGAACGAGGAATTCCCAGTAA-GCGCGAGTCA-TAAGCTCGCGTTGATTACGTCCCTGCCCTTTGTACACACCGCCCGTCGCTACTACCGATTGAATGATTTAGTGAGGTCTTCGGACCGGTGGGCGTGG----G-GGTTT-ACC------TCCTCGATTCC-ACC--GGGAAGATGCCCAAACTTGATCATTTAGAGGAAGTAAAAGTCGTAACAAGGT??????????????????????????????????????????????????????????????????????????????????????????TAGCGGCGAGCGAACAGGGAGGA-GCCCAGCACGGAAACCCG-CGTG--TGAAATAG-AACGCAG-GGTAATGTCGTGTGTGGGACGCT-CCG--CA------ACCCG-TGT-TCG----G--CGGCGAGTTC-AAGTCTCC-CTTGAACGGGGCCACA-GCCCGCAGAGGGTGCCAGGCCCGTA--G-AGACCG--TT-GC----CGT-TCGC-GGGG---GGAGCCGTCCTCAGAGTCGTGTTCCTTGAGAGTGGAGCACTAAGTGGGTGGTAAACTCCATCTAAGGCTAAATACGACCACGAGACCGATAGCGAACAAGTACCGTGAGGGAAAGTTGAAAAGAACTTTGAAGAGAGAGTTCAATAGTACGTGAAACCGTTCAGGGGT-AAACGGGAGGGATCCGGAAG---GTCG-AACGGG---GAGATTCA--A-TCCCG-T------------------CCGC-----------C----TGT--CGGCA-------CCCGATCC--GCG----TTTC--CGGAT--ATC-GTCGGC-CGCC-------GGCCTCA-C----CG-CAAGGTG----C--G-TG--CC-GCG-TTAGG----TCG-T-CGGTAC--------CGG----CCGGTC--GGG-------GC------G-----------TTCGGCGG-----------CGGCGG---GCTGCAC---------------TTC---TC--CCCCGG--TA-GG-ACGTCGCGACCCGTTGGA-CA-------------------GGGGTCT--AA-------------GG--C-C-CGGGA---T-------------GGA-------GCCCGC--G----GG-----------GATC---GCC---GAG-----G-AA----------CC-TCGGAAT-CAC------GGTCT-C-C----CGGA----CC--CC--G--G--T-----CGCCCGGCCC-C-AG------------TTCGACGG--T----ATGA---GA-TGAG-----GA-GGTG--GCCCG---------------CTC----------------------TTGC--------------------------------------------------GA--------G---------------CGTCC---GGCCCGGT-GG-------GCAAGCT---------------------------CCGCGGG-----------------------T------------A-----GG-TT----------G-T-GG------TGC----------CGCGGC--C-CACGC---------CGCG-TCC--CCGCCTC---------CCGC--GGGCT----GCT-GG---TC---T--------------CCG-G----AGT-TC--------------------T--CGG-AC----AGC--TT---T-GGC---C----------G-T----T----CTCCC---------GTCCGCGGCG--CTATTGCTT-CGGAT-GCCTT-------CCC-GACCCGTCTTGAAACACGGACCAAGGAGTCTAACATGTGCGCGAGTC-ACTGGG-A-ACCA---CTAA---ACCC--AGAGGCGCAATGAAAG---TGG-----------------G-GC------------------------G-----------------G---------------A---T----TC------------------GT-------------------------------ACC--GC-C----------------AA-----------------GGGAGGATGG----C-T----------CT---------CC----T---C-T------------------GGA-----------G-A--------------------------------GCC---------CGCACTCCCGGGGCGC--------CCCGGC--TT---------CG-------GCC--GTGG-GC---------------GCA-CTCGGAGC-GTACACGTTGGGACCCGAAAGATGGTGAACTATGCCTGGTCAGGA-CGAAGT-CAGGGGAAACCCTGATGGAGGTCCGCAGCGATTCTGA-CGTGCAAATCGATCGTCAGAGCTGGGTATAGGGGCGAAAGACTAATCGAACCATCTAGTAGCTGGTTCCCTCCGAAGTTTCCCTCAGGATAGCTGGC-----------------------GCCC-----G----------CTTGG---------------A-AC--GA-GGC---GAGTCTCATCCGGT-AAAGCGAATGATTAGAGGCCTTGGGGCCGAAACGACCTCAACCTATTCTCAAACTTTAAATGGGTGAGAACT-----CCGGCTT-------------GCTC----GA--------G------T-----------GAAG--C------------------------CG----------C-------G-------------AG---------------------------------------------------GC----------------------------------G------GATC-A-GGGT---GCCAAGTGGGCCATTTTTGGTAAGCAGAACTGGCGCTGTGGGATGAACCAAACGCCGGGTTAAGGCGCCTAAACCGGAGCTCATGGGAGACCATGAAA-GGCGTTGGTTGCTTAAGACAGCAGGACGGTGGCCATGGAAGTCGGAAGCCGCTAAGGAGTGTGTAACAACTCACCTGCCGAAGCAACTAGCCCTGAAAATGGATGGCGCTAAAGCTCCGTGCCTATACCCGGCCGCCGG---AAGGCA-----------------------------TTGGCG---------------CAAGC-T---GCTCTC----------------------GAGCG-GCGAGCGCGC------GAAGCCCCGGCGAGTAGGAGGG-CGCGGCGGTGTGCGCGGAAGGGTCTGGGCGTGAGCCTGCCTGGAGCCGCCGCCGGTGCAGA-TCTTGGTGGTAGTAGCAAATACTCAAGCGAGGGCCTTGAGGGCTG-ATGTGGAGAAGGGTTTCGTGTGAACAGCCGTTGCACACGAGTCAGTCGATCCTAAG-CCCTAGGAGAAA-TCCGATGTCGATGCGGGTGGGCTT-------------TTAAGAGT-TC---CCCCTCGAC--GG---------------------------------GCGAAAGGGAATCCGGTTCCTATTCCGGAACCCGGCAGCG---GAACCGAA------------------------------------TCT--ACGGG-CCCTCGT------------------------------------------CAGAGAAGCT-------------------------------------------------------------------------------------------------------CGTCGGGGTAACCCAAAGGGACCCGGAGACGCCGTCGGGAGACCCGGGCAGAGTTTTCTGTTCTGCATAAGCGTTCGAGTTCCCTGGAATCCTCTAGCAGGGAGATAGGGTTTGGAACGCG-AAGAGCACCGCAGTTGCGGCGGTGTCCGGGTCGTCCCCTCGGACCTTGAAAATCCGGGAGAGGGTCACGCGGAGGTGTCGCGCCGGCTCGTACCCATATCCGCAGCAGGTCTCCAAGGTGAAGAGCCT???????????????ATGGCTACATATGCTAATTTAGGTTTACAAGATAGAGCTTCTCCTTTAATAGAACAATTAATATACTTTCATGATCACTCAATATTTATTATTACAATAATTGTTACAACAGTAGGTTACATAATATTATCATTAATATCCAATAAATTTATAGATCGACATGTAATAGATGGACAATACCTAGAAATTCTTTGAACTGTTTTACCAGCCGTTGTATTAATTTTTATTGCCCTTCCTTCATTACGAATTTTATATTTAATTGATGAA---AATAGTAACCCTTTACTAACATTAAAAACAATTGGACATCAATGATATTGAAGATATGAATATTCAGATTTTATTGAC---GCCGAATTTGATTCATATATGATTCCAAATAACGAATTATACTCTTTTAATATCCGACTACTAGAAGTTGATAATCGAACAACACTTCCTATAAACACCTTAACACGAATTTTAATTACATCTGAAGATGTAATTCATTCTTGAACTATCCCAAGAATTGGAGTTAAAGCTGATGCCACACCAGGCCGTCTAAATCAAGCAACTTTTTGGTTCAATCGGCCTGGTGTATTCTATGGACAATGTTCAGAAATCTGTGGAGCTAATCATAGATTTATACCTATTGTAATTGAAAGAACATCAACAAATGATTTTATCAAATGAATTG????????????????????????????????????????????????????????????????????????????????????????????????????????????????????AATTAGGACAACCAGGATCTTTAATTGGAGATGATCAAATTTATAATGTTATTGTTACAGCCCACGCTTTTATTATAATTTTTTTTATAGTTATACCAATTATAATTGGAGGCTTTGGAAATTGATTAGTACCCTTAATATTAGGAGCACCAGATATAGCATTTCCACGAATAAATAATATAAGATTTTGACTATTACCTCCATCAATTATTTTACTACTGATTAGAAGTATAGTAGAAAGAGGAGCAGGTACAGGATGAACAGTTTATCCCCCCTTATCAGCTAGAATTGCTCACGCCGGTCCAGCAGTAGATTTAACTATTTTTTCATTACATTTAGCAGGAGCATCTAGAATTATAGGTGCAGTAAATTTTATTACCACAATAATCAATATAAAACCACTTTACATAAATCAAACTCAAATACCTTTATTTGTATGATCAGTAGGTATTACAGCCTTACTTTTACTTTTATCTTTACCAGTATTAGCTGGTGCTATTACAATACTTTTAACAGATCGTAATTTAAATACATCATTTTTTGATCCTGCTGGAGGAGGAGATCCTATTTTATATCAACACTTATTTTGATTCTTTGGACATCCTGAAGTATATATTTTAATTTTACCAGGGTTCGGTATAATTTCCCATGTAATTTCTCATGAAAGAGGAAAAAAAGAAGCTTTTGGTAATTATGGAATAATTTGAGCTATATCAGCCATTGGTTTTTTAGGATTCGTAGTATGAGCACATCACATATTTWCAGTTGGAATAGATGTAGACACTCGAGCTTACTTTACAGGAGCTACTATAATTATTGCAGTTCCAACAGGAATTAAAATTTTTAGATGATTAGCAACAATATATGGTTCGAAAATAGTAACAAGACCAGCCTCTTTATGAGCATTAGGATTTATCTTTTTATTTACAGTTGGAGGATTAACCGGAGTAATTTTAGCTAATTCAGCAATTGATATTATTTTACATGATACTTATTATGTAGTAGCTCATTTTCACTATGTTTTATCAATAGGAGCTGTATTTGCTATTATAGCAGGATTTGTACATTGATATCCTTTATTTACAGGATTATCAATAAATCCTACATGACTAAAAGCTCAATTCTCAACAATATTCGTAGGGGTTAATTTAACTTTTTTTCCTCAACATTTTTTAGGATTAGCTGGAATACCTCGACGATACTCTGATTATCCTGATGCTTATACATCCTGAAATATTCTATCATCAATAGGATCAATAATTTCATTTATTGCAGTTGTTATATTTATTTTTATTATATGAGAAAGAATAACATCAAATCGAAATGTATTATTCTCATCTCAAATAAATAGATCAATTGAATGAGCTCATAATTTACCTCCAGCAGAACATACATATAATGAATTAAC???????????????????????????? [10342 bp]
'Amitermes conformis' ????????????????CCC---TATTAT--TTTAGAATGT-------------T-A-----A---TTTGT--TT--TT--GCCTGAGTAGTAT--TAG-T-T-AT--GT--TCTTGAAACTTAAAGAATTT-GGCGG-TATC-TCAT-TCCGTCCAGAGGAATCTGTCTC--GTTATCGATA-GTCCGCG-TT-GGA-CCTT-GCTT--A------G--T-T-GTT-T-------------T--GGTTTGTATACCGCCGT------T------T-ATT----TGATT---ATCTTTT-TAGAG--TT----TTA--AATTTTCT--GG------TTTCT-TT-A-TT-TT-G-G---------TTTATTTCAGGTCAAGGTGCAG-------------C-----T------------------T-GTT-----TC-T-----A------AG--T------G--AA-T-----------GATGGATTACAT----T---G-AT--TAA------T--T--T---------G---T-TT----------T--TGGAT-T----G-----C--TT----GC--T-T--G---AA--------------TT----TG-A--GCATG-AAATTGGATTTGGT-TGTAA-T-----AA-TT-----TGGAGAT-TGTTATTAT-G-A---T-----AA--TTG--GTTCTG-GGATATGCACACATCG-CCCGTCGCTCTC??????????????????????????????????????????????????????????????????????????????????????????????????????????????????????????????????????????????????????????????????????????????????????????????????????????????????????????????????????????????????????????????????????????????????????????????????????????????????????????????????????????????????????????????????????????????????????????????????????????????????????????????????????????????????????????????????????????????????????????????????????????????????????????????????????????????????????????????????????????????????????????????????????????????????????????????????????????????????????????????????????????????????????????????????????????????????????????????????????????????????????????????????????????????????????????????????????????????????????????????????????????????????????????????????????????????????????????????????????????????????????????????????????????????????????????????????????????????????????????????????????????????????????????????????????????????????????????????????????????????????????????????????????????????????????????????????????????????????????????????????????????????????????????????????????????????????????????????????????????????????????????????????????????????????????????????????????????????????????????????????????????????????????????????????????????????????????????????????????????????????????????????????????????????????????????????????????????????????????????????????????????????????????????????????????????????????????????????????????????????????????????????????????????????????????????????????????????????????????????????????????????????????????????????????????????????????????????????????????????????????????????????????????????????????????????????????????????????????????????????????????????????????????????????????????????????????????????????????????????????????????????????????????????????????????????????????????????????????????????????????????????????????????????????????????????????????????????????????????????????????????????????????????????????????????????????????????????????????????????????????????????????????????????????????????????????????????????????????????????????????????????????????????????????????????????????????????????????????????????????????????????????????????????????????????????????????????????????????????????????????????????????????????????????????????????????????????????????????????????????????????????????????????????????????????????????????????????????????????????????????????????????????????????????????????????????????????????????????????????????????????????????????????????????????????????????????????????????????????????????????????????????????????????????????????????????????????????????????????????????????????????????????????????????????????????????????????????????????????????????????????????????????????????????????????????????????????????????????????????????????????????????????????????????????????????????????????????????????????????????????????????????????????????????????????????????????????????????????????????????????????????????????????????????????????????????????????????????????????????????????????????????????????????????????????????????????????????????????????????????????????????????????????????????????????????????????????????????????????????????????????????????????????????????????????????????????????????????????????????????????????????????????????????????????????????????????????????????????????????????????????????????????????????????????????????????????????????????????????????????????????????????????????????????????????????????????????????????????????????????????????????????????????????????????????????????????????????????????????????????????????????????????????????????????????????????????????????????????????????????????????????????????????????????????????????????????????????????????????????????????????????????????????????????????????????????????????????????????????????????????????????????????????????????????????????????????????????????????????????????????????????????????????????????????????????????????????????????????????????????????????????????????????????????????????????????????????????????????????????????????????????????????????????????????????????????????????????????????????????????????????????????????????????????????????????????????????????????????????????????????????????????????????????????????????????????????????????????????????????????????????????????????????????????????????????????????????????????????????????????????????????????????????????????????????????????????????????????????????????????????????????????????????????????????????????????????????????????????????????????????????????????????????????????????????????????????????????????????????????????????????????????????????????????????????????????????????????????????????????????????????????????????????????????????????????????????????????????????????????????????????????????????????????????????????????????????????????????????????????????????????????????????????????????????????????????????????????????????????????????????????????????????????????????????????????????????????????????????????????????????????????TCTAACATGTGCGCGAGTC-ACTGGG---ATCACTTCTAA---ACCC--AGAGGCGCAGTGAAAG---CGT-----------------G---------------------------G-----------------G--G------------C--------TC----G--C-----A--CGGC--A-TAA--A----------GCCGC-TGCGAGCC--GC-T--AA-------------------------------GGGAGGACGG----------------------------CC-------------------------------------------G-TT--CG-TTCC-CGA--GCGGT--GC-GG-ACGGTC---------AGCACTCCCGGGGCGC--------CTCGGC--TC---------CG-------GCC--GCAG-GC---------------GCA-CCCGGAGC-GCACACGTTGGGACCCGAAAGATGGTGAACTATGCCCGGCCAGGA-CGAAGT-CAGGGGAAACCCTGATGGAGGTCCGCAGCGATTCTGA-CGTGCAAATCGATCGTCAGAGCTAGGTATAGGGGCGAAAGACTAATCGAACCATCTAGTAGCTGGTTCCCTCCGAAGTTTCCCTCAGGATAGCTGGC-----------------------GCTG-----A----------GTTGG---------------A-GT--GG-GAC----AGTCTCATCCGGT-AAAGCGAATGATTAGAGGCCTTGGGGCCGAAACGACCTCAACCTATTCTCAAACTTTAAATGGGTGAGATCT-----CCGGCTT-------------GCTT----GA--------G------C-----------GAAG--C------------------------CG----------C-------G-------------AG-------A----------A-------------------------------GAC----------------------------------G------GATG-A-TGGT---GCCAAGTGGGCCAATTTTGGTAAGCAGAACTGGCGCTGTGGGATGAACCAAACGCCGGGTTAAGGCGCCTAAACCGGAGCTCATGGGAGACCATGAAA-GGCG?????????????????????????????????????????????????????????????????????????????????????????????????????????????????????????????????????????????????????????????????????????????????????????????????????????????????????????????????????????????????????????????????????????????????????????????????????????????????????????????????????????????????????????????????????????????????????????????????????????????????????????????????????????????????????????????????????????????????????????????????????????????????????????????????????????????????????????????????????????????????????????????????????????????????????????????????????????????????????????????????????????????????????????????????????????????????????????????????????????????????????????????????????????????????????????????????????????????????????????????????????????????????????????????????????????????????????????????????????????????????????????????????????????????????????????????????????????????????????????????????????????????????????????????????????????????????????????????????????????????????????????????????????????????????????ATGGCAACATGATTGAATCTAACATTACAAGACAGAGCATCACCCGTCATAGAACAACTAATTTTTTTCCATGACCACGCACTAATAATTATATTAATAATTATTACAACTGTATTTTATACAATAATTAGAATTATCCAAAATAAACAAACCACACGATTTATTTTAGAAGGACAAATACTTGAAACAATTTGAACAATTGCACCCGCAATCATCTTAGTATTTATTGCAATCCCGTCCCTACGACTTTTATATTTAATAGATGAA---ATCCACAACCCAGCAATAACATTAAAAGCAGTTGGGCACCAATGATATTGAAGTTATGAATATTCAGACTTCACAAAA---CTAGAATTCGACTCATATATAGTACAGCAAGAAGACCAACAAATCAACACTTTCCGACTACTTGATACAGACAACCGAACTGTATTACCCATAAACTCACCAATCCGATTAATCGTGACAGCAGCAGATGTACTACACTCTTGAACAGTACCAAGACTTGGAGTAAAAACAGATGCTACACCAGGTCGGCTAAATCAAGTAAGATTCTCAATTAATCGACCTGGTCTTCTCTATGGACAATGTTCAGAGATTTGTGGGGCAAATCACAGATTCATACCAATTGTACTCGAAAGAGTATCAACAAACCAATTTATTAACTGAGTATC??????????????????????????????????????????????????????????????????????????????????????????????????????????????????????????????????????????????????????????????????????????????????????????????????????????????????????????????????????????????????????????????????????????????????????????????????????????????????????????????????????????????????????????????????????????????????????????????????????????????????????????????????????????????????????????????????????????????????????????????????????????????????????????????????????????????????????????????????????????????????????????????????????????????????????????????????????????????????????????????????????????????????????????????????????????????????????????????????????????????????????????????????????????????????????????????????????????????????????????????????????????????????????????????????????????????????????????????????????????????????????????????????????????????????????????????????????????????????????????????????????????????????????????????????????????????????????????????????????????????????????????????????????????????????????????????????????????????????????????????????????????????????????????????????????????????????????????????????????????????????????????????????????????????????????????????????????????????????????????????????????????????????????????????????????????????????????????????????????????????????????????????????????????????????????????????????????????????????????????????????????????????????????????????????????????????????????????????????????????????????????????????????????????????? [10342 bp]
'Amitermes dentatus' ????????????????CCC---TATTAT--TTTAGAATGT-------------T-A-----A---TTTGT--TTT-TT--GCCTGAGTAGTAT--TAG-T-T-AT--GT--TCTTGAAACTTAAAGAATTT-GGCGG-TATC-TCAT-TCCGTCCAGAGGAATCTGTCTC--GTTATCGATA-GTCCGCG-TT-GGA-CCTT-ACTT--G------G--T-T-GTT-T-------------T--GGTTTGTATACCGCCGT------T------T-ATT----TGATT---ATCTTTT-TAGAG--TT----TTA--AATTTTCT--GG------TTTCT-TT-A-TT-TT-G-A---------TTTATTTCAGGTCAAGGTGCAG-------------C-----T------------------T-GTT-----TC-T-----A------AG--T-----GG--AA-T-----------GATGGATTACAT----T---G-AT--TGA------T--T--T---------G---T-TT----------T--TGGAT-T----G-----C--CT----TT--T-T--A---AA--------------TT----TG-G--GCATG-AAATTGGATTTGGT-TGTAA-T-----TG-TT-----TGTAGAT-TGTTATTAT-G-A---T-----AA--TTG--GTTCTG-GGATATGCACACATCG-CCCGTCGCTCTC??????????????????????????????????????????????????????????????????????????????????????????????????????????????????????????????????????????????????????????????????????????????????????????????????????????????????????????????????????????????????????????????????????????????????????????????????????????????????????????????????????????????????????????????????????????????????????????????????????????????????????????????????????????????????????????????????????????????????????????????????????????????????????????????????????????????????????????????????????????????????????????????????????????????????????????????????????????????????????????????????????????????????????????????????????????????????????????????????????????????????????????????????????????????????????????????????????????????????????????????????????????????????????????????????????????????????????????????????????????????????????????????????????????????????????????????????????????????????????????????????????????????????????????????????????????????????????????????????????????????????????????????????????????????????????????????????????????????????????????????????????????????????????????????????????????????????????????????????????????????????????????????????????????????????????????????????????????????????????????????????????????????????????????????????????????????????????????????????????????????????????????????????????????????????????????????????????????????????????????????????????????????????????????????????????????????????????????????????????????????????????????????????????????????????????????????????????????????????????????????????????????????????????????????????????????????????????????????????????????????????????????????????????????????????????????????????????????????????????????????????????????????????????????????????????????????????????????????????????????????????????????????????????????????????????????????????????????????????????????????????????????????????????????????????????????????????????????????????????????????????????????????????????????????????????????????????????????????????????????????????????????????????????????????????????????????????????????????????????????????????????????????????????????????????????????????????????????????????????????????????????????????????????????????????????????????????????????????????????????????????????????????????????????????????????????????????????????????????????????????????????????????????????????????????????????????????????????????????????????????????????????????????????????????????????????????????????????????????????????????????????????????????????????????????????????????????????????????????????????????????????????????????????????????????????????????????????????????????????????????????????????????????????????????????????????????????????????????????????????????????????????????????????????????????????????????????????????????????????????????????????????????????????????????????????????????????????????????????????????????????????????????????????????????????????????????????????????????????????????????????????????????????????????????????????????????????????????????????????????????????????????????????????????????????????????????????????????????????????????????????????????????????????????????????????????????????????????????????????????????????????????????????????????????????????????????????????????????????????????????????????????????????????????????????????????????????????????????????????????????????????????????????????????????????????????????????????????????????????????????????????????????????????????????????????????????????????????????????????????????????????????????????????????????????????????????????????????????????????????????????????????????????????????????????????????????????????????????????????????????????????????????????????????????????????????????????????????????????????????????????????????????????????????????????????????????????????????????????????????????????????????????????????????????????????????????????????????????????????????????????????????????????????????????????????????????????????????????????????????????????????????????????????????????????????????????????????????????????????????????????????????????????????????????????????????????????????????????????????????????????????????????????????????????????????????????????????????????????????????????????????????????????????????????????????????????????????????????????????????????????????????????????????????????????????????????????????????????????????????????????????????????????????????????????????????????????????????????????????????????????????????????????????????????????????????????????????????????????????????????????????????????????????????????????????????????????????????????????????????????????????????????????????????????????????????????????????????????????????????????????????????????????????????????????????????????????????????????????????????????????????????????????????????????????????????????????????????????????????????????????????????????????????????????????????????????????????????????????????????????????????????????????????????????????????????????????????????????????????????????????????????TCTAACATGTGCGCGAGTC-ACTGGG---ATCACTTCTAA---ACCC--AGAGGCGCAGTGAAAG---CGT-----------------G---------------------------G-----------------G--G------------C--------TC----G--C-----A--CGGC--A-TAA--A----------GCCGC-TGCGAGCC--GC-T--AA-------------------------------GGGAGGACGG----------------------------CC-------------------------------------------G-TT--CG-TTCC-CGCTTGCGGT--GC-GG-ACGGTC---------AGCACTCCCGGGGCGC--------CTCGGC--TC---------CG-------GCC--GCAG-GC---------------GCA-CCCGGAGC-GCACACGTTGGGACCCGAAAGATGGTGAACTATGCCCGGCCAGGA-CGAAGT-CAGGGGAAACCCTGATGGAGGTCCGCAGCGATTCTGA-CGTGCAAATCGATCGTCAGAGCTAGGTATAGGGGCGAAAGACTAATCGAACCATCTAGTAGCTGGTTCCCTCCGAAGTTTCCCTCAGGATAGCTGGC-----------------------GCTG-----A----------GTTGG---------------A-GT--GG-GAC----AGTCTCATCCGGT-AAAGCGAATGATTAGAGGCCTTGGGGCCGAAACGACCTCAACCTATTCTCAAACTTTAAATGGGTGAGATCT-----CCGGCTT-------------GCTT----GA--------G------C-----------GAAG--C------------------------CG----------C-------G-------------AG-------A----------A-------------------------------CAC----------------------------------G------GATG-A-TGGT---GCCAAGTGGGCCAATTTTGGTAAGCAGAACTGGCGCTGTGGGATGAACCAAACGCCGGGTTAAGGCGCCTAAACCGGAGCTCATGGGAGACCATGAAA-GGCG?????????????????????????????????????????????????????????????????????????????????????????????????????????????????????????????????????????????????????????????????????????????????????????????????????????????????????????????????????????????????????????????????????????????????????????????????????????????????????????????????????????????????????????????????????????????????????????????????????????????????????????????????????????????????????????????????????????????????????????????????????????????????????????????????????????????????????????????????????????????????????????????????????????????????????????????????????????????????????????????????????????????????????????????????????????????????????????????????????????????????????????????????????????????????????????????????????????????????????????????????????????????????????????????????????????????????????????????????????????????????????????????????????????????????????????????????????????????????????????????????????????????????????????????????????????????????????????????????????????????????????????????????????????????????????ATGACAACATGATTAAACCTAACACTACAAGACAGAGCCTCTCCCGTCATAGAACAATTAATCTTCTTCCATGACCATGCATTAATAATTATATTAATAATTATTACAACAGTATTCTATACAATAATCAGAATTATCCAAAACAAACAAACCACACGATTTATCCTAGAAGGACAAATACTTGAAACAATTTGAACAATTGCACCCGCAATCATCCTAGTATTCATCGCGATCCCATCACTACGGCTCCTATACTTAATGGATGAA---ATCCACAACCCAGCAATAACACTAAAAGCAGTAGGACACCAATGATATTGAAGTTATGAATATTCAGACTTCACAAAA---CTAGAATTCGACTCATATATAGTACAACAAGAAGATCAACAAATCAACACCTTCCGACTACTTGATACAGACAACCGAATCGTATTACCGATAAACTCACCAATCCGAATGATTGTAACAGCAGCAGACGTACTACACTCATGAACAGTACCAAGACTTGGGGTAAAAACAGACGCCACACCTGGGCGGCTAAACCAAGTAAGATTCTCAATTAACCGACCTGGCCTTCTATACGGACAATGTTCAGAAATCTGCGGGGCAAATCACAGATTTATACCAATTGTAATTGAAAGAGTATCAACAAATCAATTTATTAACTGAGTATC??????????????????????????????????????????????????????????????????????????????????????????????????????????????????????????????????????????????????????????????????????????????????????????????????????????????????????????????????????????????????????????????????????????????????????????????????????????????????????????????????????????????????????????????????????????????????????????????????????????????????????????????????????????????????????????????????????????????????????????????????????????????????????????????????????????????????????????????????????????????????????????????????????????????????????????????????????????????????????????????????????????????????????????????????????????????????????????????????????????????????????????????????????????????????????????????????????????????????????????????????????????????????????????????????????????????????????????????????????????????????????????????????????????????????????????????????????????????????????????????????????????????????????????????????????????????????????????????????????????????????????????????????????????????????????????????????????????????????????????????????????????????????????????????????????????????????????????????????????????????????????????????????????????????????????????????????????????????????????????????????????????????????????????????????????????????????????????????????????????????????????????????????????????????????????????????????????????????????????????????????????????????????????????????????????????????????????????????????????????????????????????????????????????????? [10342 bp]
'Amitermes evuncifer' ????????????????CCC---TATTAT--TTAGGAATGT-------------T-A-----A-TTTGTTT-------TGTGCCTGAGTAGTAT--TAG-T-T-AT--GT--TCTTGAAACTTAAAGAATTT-GGCGG-TATC-TCAT-TCCGTCCAGAGGAATCTGTCTC--GTTATCGATA-GTCCGCG-TT-GGA-CCTT-ACTT----------AGT------------------TGCTTTGGTTTGTATACCGCCGT------T---TATT--------TGATT---ATCTTTT-TAGAGTTT------GTTTAATTTTCT----------GGTTTCTTTA-TT-TTGG-TT----------TATTTCAGGTCAAGGTGCAG-------------C-----T------------------TGTTT--------CT----A------AG--T---------GATT-----------GATGGATTACAT----T---G-----TTA-TTTGTT-TT--T------------------------------TGGAT-T---------GC-TTG---CTT----G----------------------AA----TGTGG-GTATG-AAATTGGATTTGGT-TGTAA-T-----GA-TT-----TGGAGAT-TGTTATTAT-G-A---------TAA-TTG--GTTCTG-GGATATGCACACATCG-CCCGTCGCTCTC??????????????????????????????????????????????????????????????????????????????????????????????????????????????????????????????????????????????????????????????????????????????????????????????????????????????????????????????????????????????????????????????????????????????????????????????????????????????????????????????????????????????????????????????????????????????????????????????????????????????????????????????????????????????????????????????????????????????????????????????????????????????????????????????????????????????????????????????????????????????????????????????????????????????????????????????????????????????????????????????????????????????????????????????????????????????????????????????????????????????????????????????????????????????????????????????????????????????????????????????????????????????????????????????????????????????????????????????????????????????????????????????????????????????????????????????????????????????????????????????????????????????????????????????????????????????????????????????????????????????????????????????????????????????????????????????????????????????????????????????????????????????????????????????????????????????????????????????????????????????????????????????????????????????????????????????????????????????????????????????????????????????????????????????????????????????????????????????????????????????????????????????????????????????????????????????????????????????????????????????????????????????????????????????????????????????????????????????????????????????????????????????????????????????????????????????????????????????????????????????????????????????????????????????????????????????????????????????????????????????????????????????????????????????????????????????????????????????????????????????????????????????????????????????????????????????????????????????????????????????????????????????????????????????????????????????????????????????????????????????????????????????????????????????????????????????????????????????????????????????????????????????????????????????????????????????????????????????????????????????????????????????????????????????????????????????????????????????????????????????????????????????????????????????????????????????????????????????????????????????????????????????????????????????????????????????????????????????????????????????????????????????????????????????????????????????????????????????????????????????????????????????????????????????????????????????????????????????????????????????????????????????????????????????????????????????????????????????????????????????????????????????????????????????????????????????????????????????????????????????????????????????????????????????????????????????????????????????????????????????????????????????????????????????????????????????????????????????????????????????????????????????????????????????????????????????????????????????????????????????????????????????????????????????????????????????????????????????????????????????????????????????????????????????????????????????????????????????????????????????????????????????????????????????????????????????????????????????????????????????????????????????????????????????????????????????????????????????????????????????????????????????????????????????????????????????????????????????????????????????????????????????????????????????????????????????????????????????????????????????????????????????????????????????????????????????????????????????????????????????????????????????????????????????????????????????????????????????????????????????????????????????????????????????????????????????????????????????????????????????????????????????????????????????????????????????????????????????????????????????????????????????????????????????????????????????????????????????????????????????????????????????????????????????????????????????????????????????????????????????????????????????????????????????????????????????????????????????????????????????????????????????????????????????????????????????????????????????????????????????????????????????????????????????????????????????????????????????????????????????????????????????????????????????????????????????????????????????????????????????????????????????????????????????????????????????????????????????????????????????????????????????????????????????????????????????????????????????????????????????????????????????????????????????????????????????????????????????????????????????????????????????????????????????????????????????????????????????????????????????????????????????????????????????????????????????????????????????????????????????????????????????????????????????????????????????????????????????????????????????????????????????????????????????????????????????????????????????????????????????????????????????????????????????????????????????????????????????????????????????????????????????????????????????????????????????????????????????????????????????????????????????????????????????????????????????????????????????????????????????????????????????????????????????????????????????????????????????????????????????????????????????????????????????????????????????????????????????????????????????????????????TCTAACATGTGCGCGAGTC-ACTGGG---ATCACTTCTAA---ACCC--AGAGGCGCAGTGAAAG---CGT-----------------G---------------------------G-----------------G--G------------C--------TC----G--C-----A--CGGC--A-TAA--A----------GCCGC-TGCGAGCC--GC-T--AA-------------------------------GGGAGGACGG----------------------------CC-------------------------------------------G-TT--CG-TTCC-CGA--GCGGT--GC-GG-ACGGTC---------AGCACTCCCGGGGCGC--------CTCGGC--TC---------CG-------GCC--GCAG-GC---------------GCA-CCCGGAGC-GCACACGTTGGGACCCGAAAGATGGTGAACTATGCCCGGCCAGGA-CGAAGT-CAGGGGAAACCCTGATGGAGGTCCGCAGCGATTCTGA-CGTGCAAATCGATCGTCAGAGCTAGGTATAGGGGCGAAAGACTAATCGAACCATCTAGTAGCTGGTTCCCTCCGAAGTTTCCCTCAGGATAGCTGGC-----------------------GCTG-----A----------GTTGG---------------A-GT--GG-GAC----AGTCTCATCCGGT-AAAGCGAATGATTAGAGGCCTTGGGGCCGAAACGACCTCAACCTATTCTCAAACTTTAAATGGGTGAGATCT-----CCGGCTT-------------GCTT----GA--------G------C-----------GAAG--C------------------------CG----------C-------G-------------AG-------A----------A-------------------------------GAT----------------------------------G------GATG-A-TGGT---GCCAAGTGGGCCAATTTTGGTAAGCAGAACTGGCGCTGTGGGATGAACCAAACGCCGGGTTAAGGCGCCTAAACCGGAGCTCATGGGAGACCATGAAA-GGCG?????????????????????????????????????????????????????????????????????????????????????????????????????????????????????????????????????????????????????????????????????????????????????????????????????????????????????????????????????????????????????????????????????????????????????????????????????????????????????????????????????????????????????????????????????????????????????????????????????????????????????????????????????????????????????????????????????????????????????????????????????????????????????????????????????????????????????????????????????????????????????????????????????????????????????????????????????????????????????????????????????????????????????????????????????????????????????????????????????????????????????????????????????????????????????????????????????????????????????????????????????????????????????????????????????????????????????????????????????????????????????????????????????????????????????????????????????????????????????????????????????????????????????????????????????????????????????????????????????????????????????????????????????????????????????ATGACAACATGATTGAACCTAACATTACAAGACAGAGCATCACCCGTCATAGAACAACTAATTTTTTTCCATGACCATGCACTAATAATTATACTAATAATTATTACAACAGTATTCTACACAATAATCAGAATTATTCAAAACAAACAAACTAGACGGTTCATCCTAGAAGGACAAATACTCGAAACAATTTGAACAATTGCACCCGCAATCATCCTAGTGTTTATTGCAATCCCGTCCCTACGACTCTTATATTTAATAGATGAA---ATCCACAACCCAGTAATAACACTAAAAGCAGTCGGACACCAATGATATTGAAGCTACGAATATTCAGACTTCACAAAA---CTAGAATTCGACTCATACATGGTACAACAAGAAGACCAACAAATTAATACCTTCCGATTACTAGATACAGACAACCGAATTGTATTACCGATAAACTCACCAATCCGAATAATCGTGACAGCTGCAGACGTACTACACTCATGAACAGTACCAAGACTTGGAGTAAAAACAGATGCCACCCCTGGCCGTCTAAATCAAGTAAGATTCTCAATTAACCGACCTGGTCTTCTTTACGGACAATGTTCTGAGATTTGCGGAGCAAATCACAGATTCATACCAATTGTAATTGAAAGAGTATCAACAAACCAATTTATTAACTGAGTATC???????????????????????????????????????????????????????????????????????????????????????????????????ATACTCATCCGAACAGAACTAGGACAACCAGGATCTTTAATTGGAGATGATCAAATCTACAACGTCATTGTTACAGCCCATGCATTTGTCATGATCTTCTTCATGGTTATGCCAATCATAATTGGAGGATTCGGAAATTGATTAGTACCACTAATACTTGGAGCACCAGATATAGCATTTCCACGAATAAACAACATGAGATTCTGATTACTACCCCCATCATTAACCCTACTACTAACTAGTAGAACGGTAGAAAGTGGTGTAGGAACAGGATGAACTGTTTATCCTCCTCTTGCAAGAGGAATTGCCCATGCCGGAGCATCAGTAGATTTAGCCATCTTCTCCCTACACTTAGCCGGAGTATCATCCATCCTAGGAGCAGTAAACTTTATCACAACAACAATTAATATAAAACCAAAGAGCATAAAGCCCGAACGAATCCCACTATTTGTATGATCAATTGCCATTACTGCCCTACTTCTACTACTATCCCTACCAGTTCTAGCAGGAGCAATTACAATACTACTAACAGACCGCAACCTAAACACATCATTCTTCGATCCAGCAGGAGGAGGAGACCCTATTCTATACCAACACTTATTTTGATTCTTTGGGCACCCCGAAGTTTACATTCTCATTCTACCAGGATTTGGTATAATCTCCCATATTATCTGCCACGAAAGAGGAAAGAAGGAAGCATTTGGAAACCTAGGAATGATTTTTGCTATGTTAGCAATTGGATTACTAGGATTTGTGGTATGAGCCCATCACATATTTACAGTAGGAATAGACGTTGACACACGAGCATACTTTACATCAGCAACAATAATTATTGCCGTACCAACAGGAATTAAAATCTTCAGATGACTTGCAACAATATATGGAACCCGAATAACATACAGAGCAGCTTGCTTATGAGCACTAGGATTTGTATTCC??????????????????????????????????????????????????????????????????????????????????????????????????????????????????????????????????????????????????????????????????????????????????????????????????????????????????????????????????????????????????????????????????????????????????????????????????????????????????????????????????????????????????????????????????????????????????????????????????????????????????????????????????????????????????????????????????????????????????????????????????????????????????????????????????? [10342 bp]
'Amitermes heterognathus' ????????????????CCC---TATTAT--TTTAGAATGT-------------T-A-----A------TTTGTTTTTT--GCCTGAGTAGTAT--TAG-T-T-AT--GT--TCTTGAAACTTAAAGAATTT-GGCGG-TATC-TCAT-TCCATCCAGAGGAATCTGTCTC--GTTATCGATA-GTCCGCG-TT-GGA-CCTT-ACTT---------GG-T-T-GCT-T-------------T--GGTTTGTATACCGCCGT------T------T-ATT----TGATT---ATCTTTT-TAGAGT-TT-TA------AATTTTCT--GG------TTTCC-TT-A-TT-TT-G-G---------TTTATTTCAGGTCAAGGTGCAG-------------C-----T------------------T-GTT-----TC-C-----A------AG--T------G--AA-T-----------GATGGATTACAT----T---G-AT--TAA------T--T--T--------GG---T-TT-------------TGGAT-T----G----CT--TG--------C-T--T--GAA--------------TT----TG-G--GCATG-AAATTGGATTTNNN-NNNNN-N-----NN-NN----NNNNNNNN-NNNNNNNNN-N-N---N-----NNN-NNN--NNNNNN-NNNNNNNNNNNNNNN???????????????????????????????????????????????????????????????????????????????????????????????????????????????????????????????????????????????????????????????????????????????????????????????????????????????????????????????????????????????????????????????????????????????????????????????????????????????????????????????????????????????????????????????????????????????????????????????????????????????????????????????????????????????????????????????????????????????????????????????????????????????????????????????????????????????????????????????????????????????????????????????????????????????????????????????????????????????????????????????????????????????????????????????????????????????????????????????????????????????????????????????????????????????????????????????????????????????????????????????????????????????????????????????????????????????????????????????????????????????????????????CATT-AAGGTGAAACCGCGAATGGCTCATTAAATCAGTTATGGTTCCTTAAATGG--TGGACA--GT----TACTTGGATAACTGTGGTAATTCTAGAGCTAATAC--ATGC-AACTG-AGTCCTG--ACCGGCGACGG-AAG---GGACGCTTTTATTAGA--TCAAAACCAAT-CG--------------------GTC---G----CTC----ACGCG------------------------GCCG-TTTGCCTTGGTGACTCTGAATAAA-TTGAG-GCGGATCGCACGGTCTCC-GAACCGGCGACGCATCTTTCAAATGTCTGCCTTATCAACTGTCGATGGTAGGCTCTGCGCCTACCATGGTTGTAACGGGTAACNNNNNNNNNNNNNNNNNNNNNNNNNNNNNNNNNNNNNNNNNNNNNNNNNNNNNNNNNNNNNNNNNNNNNNNNNNNNNNNNNNNNNNNNNNNNNNNNNNNNNNNNNNNNNNNNNNNNNNNNNNNNNNNNNNN--NNNNNNNNNNNNNNNNNNNNNNNNNNNNNNNNNNNNN-NNNNNNNNNNNNNNNNNNNNNNNNNNNNNNNNNNNNNNNNN-NNNNNNNNNNNNNNNNNNNNNNNNNNNNNNNNNNNNNNNNNNNNNNNNNNNNNNNNNNNNNNNNNNNNNNNNN-NNNNNNNNNNNNNNNNNNNNN-NNN-NNNNNNNN---NNNNNNN-NNNNN-NNNNNNN-NNNNNNNNNN-NNNN-NNN---------NN-----------------N-----------NNN-----NNN----------------NNN-------NNNNN----------------------NNNNNNNNN-NNNNNNNNNNNN-------------------------------NN-------------------------------------------------------------------------NNN--NN-----------------------------------------------------------------------------------------------------------------------------------------------------------------------------------------NN----------------------------------------------NNNNN-NN----------------------------NN--NNNNNNNN-----------N--N--NNNN-----------------------NNNNNN---NN--NNNNNNNNNN-NNNNNNNNNNNNNNNNNNNNNNNNNNNNNNNNNNNNNNNNNNNNNNNNNNNNNNNNNNNNNNNNNNNNNNN-NNN-NNNNNNN--NNNNNNNNNNNNNNNNNNNNNNNNNNNNNNNNNNNNNNNNNNNNN-NN-NNNNNNN-NNNNNNNNNNNNNNNNNNNNNNNNNNNNNNNNNN-NNNNNNNNNNNNNNNNNNNNNNNNNNNNNNNNNN-NNNNNNNNNNNNNNNNNNNNNNNNNNCAGAAGCGAAAGCATTTGCCAAGAATGTTTTCTCTGATCAAGAACG-AAAGTTAGAGGTTCGAAGGCGATCAGATACCGCCCTAGTTCTAACCATAAACGATGCCAGCCAGCAATCCGCCGAAGTTCCTCCGATGACTCGGCGGGCGG-CTT---CCGGGAAACC-AAAGCTTTTGGGTTCCGGGGGAAGTATGGTTGCAAAGCTGAAACTTAAAGGAATTGACGGAAGGGCACCACCAGGAGTGGAGCCTGCGGCTTAATTTGACTCAACACGGGAAACCTCACCAGGCCCAGACACCGGGAGGATTGACAGATTGAGAGCTC-TTTCTTGATTCGGTGGGTGGTGGTGCATGGCCGTTCTTAGTTGGTGGAGCGATTTGTCTGGTTAA-TTCCGATAACGAACGAGACTCTAGCCTGCTAAATAGTCG-C----------------------------------------------------------------------------------------------------------------ATCCGGTATC--C-TCTGT-------GCTACCGGCGACTC-TT????????????????????????????????????????????????????????????????????????????????????????????????????????????????????????????????????????????????????????????????????????????????????????????????????????????????????????????????????????????????????????????????????????????????????????????????????????????????????????????????????????????????????????????????????????????????????????????????????????????????????????????????????????????????????????????????????????????????????????????????????????????????????????????????????????????????????????????????????????????????????????????????????????????????????????????????????????????????????????????????????????????????????????????????????????????????????????????????????????????????????????????????????????????????????????????????????????????????????????????????????????????????????????????????????????????????????????????????????????????????????????????????????????????????????????????????????????????????????????????????????????????????????????????????????????????????????????????????????????????????????????????????????????????????????????????????????????????????????????????????????????????????????????????????????????????????????????????????????????????????????????????????????????????????????????????????????????????????????????????????????????????????????????????????????????????????????????????????????????????????????????????????????????????????????????????????????????????????????????????????????????????????????????????????????????????????????????????????????????????????????????????????????????????????????????????????????????????????????????????????????????????????????????????????????????????????????????????????????????????????????????????????????????????????????????????????????????????????????????????????????????????????????????????????????????????????????????????????????????????????????????????????????????????????????????????????????????????????????????????????????????????????????????????????????????????????????????????????????????????????????????????????????????????????????????????????????????????????????????????????????????????TCTAACATGTGCGCGAGTC-ACTGGG---ATCACTTCTAA---ACCC--AGAGGCGCAGTGAAAG---CGT-----------------G---------------------------G-----------------G--G------------C--------TC----G--C-----A--CGGC--A-TAA--A----------GCCGC-TGCGAGCC--GC-T--AA-------------------------------GGGAGGACGG----------------------------CC-------------------------------------------G-TT--CG-TTCC-CGA--GCGGT--GC-GG-ACGGTC---------AGCACTCCCGGGGCGC--------CTCGGC--TC---------CG-------GCC--GCAG-GC---------------GCA-CCCGGAGC-GCACACGTTGGGACCCGAAAGATGGTGAACTATGCCCGGCCAGGA-CGAAGT-CAGGGGAAACCCTGATGGAGGTCCGCAGCGATTCTGA-CGTGCAAATCGATCGTCAGAGCTAGGTATAGGGGCGAAAGACTAATCGAACCATCTAGTAGCTGGTTCCCTCCGAAGTTTCCCTCAGGATAGCTGGC-----------------------GCTG-----A----------GTTGG---------------A-GT--GG-GAC----AGTCTCATCCGGT-AAAGCGAATGATTAGAGGCCTTGGGGCCGAAACGACCTCAACCTATTCTCAAACTTTAAATGGGTGAGATCT-----CCGGCTT-------------GCTT----GA--------G------C-----------GAAG--C------------------------CG----------C-------G-------------AG-------A----------A-------------------------------GAC----------------------------------G------GATG-A-TGGT---GCCAAGTGGGCCAATTTTGGTAAGCAGAACTGGCGCTGTGGGATGAACCAAACGCCGGGTTAAGGCGCCTAAACCGGAGCTCATGGGAGACCATGAAA-GGCG?????????????????????????????????????????????????????????????????????????????????????????????????????????????????????????????????????????????????????????????????????????????????????????????????????????????????????????????????????????????????????????????????????????????????????????????????????????????????????????????????????????????????????????????????????????????????????????????????????????????????????????????????????????????????????????????????????????????????????????????????????????????????????????????????????????????????????????????????????????????????????????????????????????????????????????????????????????????????????????????????????????????????????????????????????????????????????????????????????????????????????????????????????????????????????????????????????????????????????????????????????????????????????????????????????????????????????????????????????????????????????????????????????????????????????????????????????????????????????????????????????????????????????????????????????????????????????????????????????????????????????????????????????????????????????ATGACAACATGATTGAACTTAACACTACAAGACAGAGCATCACCCGTCATAGAACAACTAATTTTTTTTCATGACCACGCGCTAATAATCATATTAATAATTATTACAACAGTATTCTACACAATAATTAGAATTATTCAAAACAAACAAACCACACGATTCATCCTAGAAGGACAAATACTTGAAACAATCTGAACAATTGCACCCGCAATCATCCTAGTATTTATTGCAATCCCATCCCTACGACTCTTATATCTAATGGATGAA---ATCCACAACCCAGTAATAACATTAAAAGCAGTCGGACACCAATGATATTGAAGTTATGAATATTCAGACTTCACAAAA---CTAGAATTCGACTCATATATAGTACAGCAAGAAGACCAACAAATCAACACTTTCCGACTACTCGACACAGACAACCGAATTGTATTACCTATAAATTCACCAATCCGAATAATCGTAACAGCAGCAGACGTACTACATGCATGAACGGTGCCAAGTCTTGGAGTAAAAACAGATGCCACACCCGGTCGCCTAAATCAAGTAAGATTCTCAATTAATCGGCCAGGACTTCTCTATGGACAATGTTCAGAAATTTGCGGGGCAAATCACAGATTTATACCAATTGTAGTCGAAAGAGTATCAACAAACCAATTTATTAACTGAGTATC??????????????????????????????????????????????????????????????????????????????????????????????????????????????????????????????????????????????????????????????????????????????????????????????????????????????????????????????????????????????????????????????????????????????????????????????????????????????????????????????????????????????????????????????????????????????????????????????????????????????????????????????????????????????????????????????????????????????????????????????????????????????????????????????????????????????????????????????????????????????????????????????????????????????????????????????????????????????????????????????????????????????????????????????????????????????????????????????????????????????????????????????????????????????????????????????????????????????????????????????????????????????????????????????????????????????????????????????????????????????????????????????????????????????????????????????????????????????????????????????????????????????????????????????????????????????????????????????????????????????????????????????????????????????????????????????????????????????????????????????????????????????????????????????????????????????????????????????????????????????????????????????????????????????????????????????????????????????????????????????????????????????????????????????????????????????????????????????????????????????????????????????????????????????????????????????????????????????????????????????????????????????????????????????????????????????????????????????????????????????????????????????????????????????? [10342 bp]
'Amitermes obeuntis' ????????????????CCC---TATTAT--TTTAGAATGT-------------T-A-----A---TTTGT--TTTATT--GCCTGAGTAGTAT--TAG-T-T-AT--GT--TCTTGAAACTTAAAGAATTT-GGCGG-TATC-TCAT-TCCGTCCAGAGGAATCTGTCTC--GTTATCGATA-GTCCGCG-TT-GGA-CCTT-ACTT--G------G--T-T-GCC-T-------------T--GGTTTGTATACCGCCGT------T------T-ATT----TGATT---ATCTTTT-TAGAG--TT---ATTA--AATTTTCT--AG------TTTCC-TT-A-TT-TT-G-T---------TTTATTTCAGGTCAAGGTGCAG-------------C-----T------------------T-GTT-----TC-C-----A------AG--T------G--AA-T-----------GATGGATTACAT----T---G-AT--TAA------T--T--T---------G---T-TT----------T--TGGAT-T----G-----C--TT----GC--T-T--G---AA--------------TT----TG-G--GCATG-AAATTGGATTTGGT-TGTAA-T-----GG-TT-----TGTAGAT-TGTTATTAT-G-A---T-----AA--TTG--GTTCTG-GGATATGCACACATCG-CCCGTCGCTCTC????????????????????????????????????????????????????????????????????????????????????????????????????????????????????????????????????????????????????????????????????????????????????????????????????????????????????????????????????????????????????????????????????????????????????????????????????????????????????????????????????????????????????????????????????????????????????????????????????????????????????????????????????????????????????????????????????????????????????????????????????????????????????????????????????????????????????????????????????????????????????????????????????????????????????????????????????????????????????????????????????????????????????????????????????????????????????????????????????????????????????????????????????????????????????????????????????????????????????????????????????????????????????????????????????????????????????????????????????????????????????????????????????????????????????????????????????????????????????????????????????????????????????????????????????????????????????????????????????????????????????????????????????????????????????????????????????????????????????????????????????????????????????????????????????????????????????????????????????????????????????????????????????????????????????????????????????????????????????????????????????????????????????????????????????????????????????????????????????????????????????????????????????????????????????????????????????????????????????????????????????????????????????????????????????????????????????????????????????????????????????????????????????????????????????????????????????????????????????????????????????????????????????????????????????????????????????????????????????????????????????????????????????????????????????????????????????????????????????????????????????????????????????????????????????????????????????????????????????????????????????????????????????????????????????????????????????????????????????????????????????????????????????????????????????????????????????????????????????????????????????????????????????????????????????????????????????????????????????????????????????????????????????????????????????????????????????????????????????????????????????????????????????????????????????????????????????????????????????????????????????????????????????????????????????????????????????????????????????????????????????????????????????????????????????????????????????????????????????????????????????????????????????????????????????????????????????????????????????????????????????????????????????????????????????????????????????????????????????????????????????????????????????????????????????????????????????????????????????????????????????????????????????????????????????????????????????????????????????????????????????????????????????????????????????????????????????????????????????????????????????????????????????????????????????????????????????????????????????????????????????????????????????????????????????????????????????????????????????????????????????????????????????????????????????????????????????????????????????????????????????????????????????????????????????????????????????????????????????????????????????????????????????????????????????????????????????????????????????????????????????????????????????????????????????????????????????????????????????????????????????????????????????????????????????????????????????????????????????????????????????????????????????????????????????????????????????????????????????????????????????????????????????????????????????????????????????????????????????????????????????????????????????????????????????????????????????????????????????????????????????????????????????????????????????????????????????????????????????????????????????????????????????????????????????????????????????????????????????????????????????????????????????????????????????????????????????????????????????????????????????????????????????????????????????????????????????????????????????????????????????????????????????????????????????????????????????????????????????????????????????????????????????????????????????????????????????????????????????????????????????????????????????????????????????????????????????????????????????????????????????????????????????????????????????????????????????????????????????????????????????????????????????????????????????????????????????????????????????????????????????????????????????????????????????????????????????????????????????????????????????????????????????????????????????????????????????????????????????????????????????????????????????????????????????????????????????????????????????????????????????????????????????????????????????????????????????????????????????????????????????????????????????????????????????????????????????????????????????????????????????????????????????????????????????????????????????????????????????????????????????????????????????????????????????????????????????????????????????????????????????????????????????????????????????????????????????????????????????????????????????????????????????????????????????????????????????????????????????????????????????????????????????????????????????????????????????????????????????????????????????????????CTACATGTGCGCGAGTC-ACTGGG---ATCACTTCTAA---ACCC--AGAGGCGCAGTGAAAG---CGT-----------------G---------------------------G-----------------G--G------------C--------TC----G--C-----A--CGGC--A-TAA--A----------GCCGC-TGCGAGCC--GC-T--AA-------------------------------GGGAGGACGG----------------------------CC-------------------------------------------G-TT--CG-TTCC-CGA--GCGGT--GC-GG-ACGGTC---------AGCACTCCCGGGGCGC--------CTCGGC--TC---------CG-------GCC--GCAG-GC---------------GCA-CCCGGAGC-GCACACGTTGGGACCCGAAAGATGGTGAACTATGCCCGGCCAGGA-CGAAGT-CAGGGGAAACCCTGATGGAGGTCCGCAGCGATTCTGA-CGTGCAAATCGATCGTCAGAGCTAGGTATAGGGGCGAAAGACTAATCGAACCATCTAGTAGCTGGTTCCCTCCGAAGTTTCCCTCAGGATAGCTGGC-----------------------GCTG-----A----------GTTGG---------------A-GT--GG-GAC----AGTCTCATCCGGT-AAAGCGAATGATTAGAGGCCTTGGGGCCGAAACGACCTCAACCTATTCTCAAACTTTAAATGGGTGAGATCT-----CCGGCTT-------------GCTT----GA--------G------C-----------GAAG--C------------------------CG----------C-------G-------------AG-------A----------A-------------------------------GAC----------------------------------G------GATG-A-TGGT---GCCAAGTGGGCCAATTTTGGTAAGCAGAACTGGCGCTGTGGGATGAACCAAACGCCGGGTTAAGGCGCNTTAACCGGAGCTCATGGGAGACCATGAAA-GGCG?????????????????????????????????????????????????????????????????????????????????????????????????????????????????????????????????????????????????????????????????????????????????????????????????????????????????????????????????????????????????????????????????????????????????????????????????????????????????????????????????????????????????????????????????????????????????????????????????????????????????????????????????????????????????????????????????????????????????????????????????????????????????????????????????????????????????????????????????????????????????????????????????????????????????????????????????????????????????????????????????????????????????????????????????????????????????????????????????????????????????????????????????????????????????????????????????????????????????????????????????????????????????????????????????????????????????????????????????????????????????????????????????????????????????????????????????????????????????????????????????????????????????????????????????????????????????????????????????????????????????????????????????????????????????????ATGGCAACATGATTGAACTTAACACTACAAGATAGAGCATCACCAGTCATAGAACAACTAATTTTTTTCCATGACCATGCACTAATAATTATATTAATAATTATTACAACAGTATTCTATACAATAATTAGAATTATCCGAAATAAACAAACCACACGATTTATTCTAGAAGGACAAATACTTGAAACAATCTGAACGATTGCACCCGCAATCATCCTAGTATTCATTGCAATTCCATCCCTACGACTTTTATATTTAATAGATGAA---ATCCACAACCCAGTAATAACATTAAAAGCAATTGGACATCAATGATATTGAAGTTATGAATATTCAGACTTCACAAAA---CTAGAATTCGACTCATACATAGTACAGCAAGATGACCAACAAATCAACACTTTCCGACTACTCGATACAGACAACCGAATTGTATTGCCAATAAATTCAACGATCCGAATGATCGTGACAGCAGCAGATGTACTACACTCATGAACAGTACCAAGACTTGGAGTAAAAACAGACGCTACACCCGGTCGTCTTAATCAAGTAAGATTTTCAATCAATCGACCGGGCCTTCTCTATGGACAGTGTTCAGAGATTTGTGGGGCAAATCACAGATTTATACCAATTGTAATCGAAAGAGTATCAACAAATCAATTTATTAACTGAGTATC??????????????????????????????????????????????????????????????????????????????????????????????????????????????????????????????????????????????????????????????????????????????????????????????????????????????????????????????????????????????????????????????????????????????????????????????????????????????????????????????????????????????????????????????????????????????????????????????????????????????????????????????????????????????????????????????????????????????????????????????????????????????????????????????????????????????????????????????????????????????????????????????????????????????????????????????????????????????????????????????????????????????????????????????????????????????????????????????????????????????????????????????????????????????????????????????????????????????????????????????????????????????????????????????????????????????????????????????????????????????????????????????????????????????????????????????????????????????????????????????????????????????????????????????????????????????????????????????????????????????????????????????????????????????????????????????????????????????????????????????????????????????????????????????????????????????????????????????????????????????????????????????????????????????????????????????????????????????????????????????????????????????????????????????????????????????????????????????????????????????????????????????????????????????????????????????????????????????????????????????????????????????????????????????????????????????????????????????????????????????????????????????????????????????? [10342 bp]
'Amorphoscelis annulicornis MN061' ????????ATTAGATACCC---TATTAT--TTTTAT-TAT-------------A-A-----A-----GT--ATAGA-A-AGCCAGAGTAATCT--TAGC--T-AT--GA--TCTTAAAACTTAAAGAATTT-GGCGG-TATT-ACAG-TCTAACTAGAGGAATCTGTTAT--GTAATCGATA-GTCCACG-TT-GAA-CCTT-ACTT--A-----T-ATT-T-----AAT--------T-------CTTGTATATCGCTGT------T------T--A-----TGAAT---ATATTTT-AAAA---T--A--------ATGTTCA--GAA---T-AAATT----A-GT----A-AT-T------AAGATTTCAAGTCAAGGTGCAG-------------T-A-A-T--------------------ATG--------T-----A------AG--T-TG------AA-T-----------AATGGATTACAA----T---A-AT--TTG------A-AT--T--------TA-------------A----A-TGGAT-G---------A--TTT-----T--T-G--T--AAA---AGA--------GT--------T---TTG-AAGGTGGATTTAAT-TGTAA-T-----TT-TT-----TAAAGAT-TGTTTAAAT-G-A---------TTG--TA--GCTCTG-TAATATGTACACATCG-CCCG?????????TCGCCTGTTTATCAAAAACATGGT--TT-CT-T----GATTATA------ATATAG------GAGATTTA-ACCTGCCCACT-G------AA-GGAT----------TTGAAG-GGCCGCAG-TA-TTTTGACTGTGCAAAGGTAGCATAATCATTAGTCT-TTTAATTGAAGGC-TGGTATGAATGGTTGGACGAGGTGAAT-ACTGT--CTT--------------A---TG--ATA-AT---TA-------GAA-TTGAAGTTAGAAGTTAA--GTTAAAATAC-TTAAATATTATTAGGGGACGAGAAGACCCTATAGAGTT--T-T----ATA-----------------------AAAT-A----AAT--AAT-TAA---TTG-AG---------TTT--TTTA--A---------TAATT-T-T---T--GGT--TAATCA-T---TA-------G--------GT--T---------TATTTGGTTGGGGTGA---TTTAA---A----GAT----AT--AG-TAAACT-CTTTAT--------G----A-AGG------TTAAT--A-ATT---ATTTTTA-GTT----T----T---GTGATCC--A-T--A------T-------T-TT---GTGAT-TAAAAGATTAAATTACC-TTAGGGATAACAGCATAATTCTTTTAGAGAGTTCATATCGAAAAA-GGAGATTGTGACCTCGATGTTGGATTAAGA-TAAATTT---T-GGGTGTAGATGTTC--A---AG--TTATTAGGTCTGTTCGACCTTTAAATT-CTTACATGATCTGAGTTCAAACCGGAGA??????????????????????????????????????????????????????????????????????????????????????????????????????????????????????????????????????????????????????????????????????????????GACGG-AAG---GGACGCTTTTATTAGA--TCAAAACCAAT-CG--------------------GTC---------TT--C----GG------------------------GCCG-TTTGCCTTGGTGACTCTGAATAAA-TTGTG-GCAGATCGCACGGCCTC--GAGCCGGCGACGCATCTTTCAAATGTCTGCCTTATCAACTGTCGATGGTAGGTTCTGCGCCTACCATGGTTGTAACGGGTAACGGGGAATCAGGGTTCGATTCCGGAGAGGGAGCCTGAGAAACGGCTACCACATCCAAGGAAGGCAGCAGGCGCGCAAATTACCCACTCCCGGCACGGGGAGGTAGTGACGAAAAATAACGATACGGGACTCA--TCCGAGGCCCCGTAATCGGAATGAGTACACTTTAAAT-CCTTTAACGAGTATCCATTGGAGGGCAAGTCTGGTGCCAGC-AGCCGCGGTAATTCCAGCTCCAATAGCGTATATTAAAGTTGTTGCGGTTAAAAAGCTCGTAGTCGGACTTGTG-TCCCACGCTGCCGGTTCACCG-CCC-GTCGGTGT---TTAACTG-GCATG-CACGTGC-GGACGTCCTG-CCGG-TGG---------CC-----------------C-----------GAG-----CCG------------------G---------CGC----------------------AG---------------------------------------------------GT-------------------------------------------------------------------------CTC--GC------------------------------------------------------------------------------------------------------------------------------------------------------------------------------------------A----------------------------------------------CCTGT-CG----------------------------TC------CGGG--------------G--ATGG-----------------------CCTA-T---CA--TACCCGTCGC-GGTGCTCTTAACCGAGTGTCTCGATGGGCCGGCACGTTTACTTTGAACAAATTAGAGTGCTTAAAGCAGGC-AGC-ATCCGCC--TGAATACCGAGTGCATGGAATAATGGAATAGGACCTCGGTTCTAT-TT-TGTTGGT-TTTCGGAATCCCCGAGGTAATGATCAATAGGGAC-AGACGGGGGCATTCGTATTGCGACGTTAGAGGTG-AAATTCTTGGATCGTCGCAAGACGGACCGAAGCGAAAGCATTTGCCAAGAATGTTTTCTCTGATCAAGAACG-AAAGTTAGAGGTTCGAAGGCGATCAGATACCGCCCTAGTTCTAACCATAAACGATGCCAGCCAGCAATCCGCCGAAGTTCCTCCGATGACTCGGCGGGCGG-CTT---CCGGGAAACC-AAAGCTTTTGGGTTCCGGGGGAAGTATGGTTGCAAAGCTGAAACTTAAAGGAATTGACGGAAGGGCACCACCAGGAGTGGAGCCTGCGGCTTAATTTGACTCAACACGGGAAACCTCACCAGGCCCGGACACCGGGAGGATTGACAGATTGAGAGCTC-TTTCTTGATTCGGTGGGTGGTGGTGCATGGCCGTTCTTAGTTGGTGGAGCGATTTGTCTGGTTAA-TTCCGATAACGAACGAGACTCTAGCCTGCTAACTAGTCG-C----------------------------------------------------------------------------------------------------------------TTCCGGTATC--C-CCTGT-------GCTACCGGCGACTT-CTGA---TCTTCTTAGAGGGACAGGCGGCTTCTAGCCGCACGAGATTGAGCAATAACAGGTCTGTGATGCCCTTAGATGTTCTGGGCCGCACGCGCGCTACACTGAAGGAATCAGC--GTGT-CCTCCC-TGGCCGAAAGGTCCGGGTAACCCGCTGAACCTCCTTCGTGCTAGGGATTGGGGCTTGCAATTGTTCCCCATGAACGAGGAATTCCCAGTAA-GCGCGAGTCA-TAAGCTCGCGTTGATTACGTCCCTGCCCTTTGTACACACCGCCCGTCGCTACTACCGATTGAATGATTTAGTGAGGTCTTCGGACCGGTGGGCGAGG----G-GGTTT-TCC------TCCTCGATTCC-ACC--GGGAAGATGCCCAAACTTGATCATTTAGAGGAAGTAAAAGTCGTAACAAGGTTTCC??????????????????????????????????????????????????????????????????????????????????????TAGCGGCGAGCGAACAGGGAGGA-GCCCAGCACGGAATCCCG-CGTG--TGAAATAG-AACGCAG-GGAAATGTCGTGTGTGGGACGCT-CCG--CA------ACCCGAGGT-TCG----G--CGGCGAGTTC-AAGTCTCC-CTTGAACGGGGCCACA-GCCCGCAGAGGGTGCCAGGCCCGTA--G-AGACCG--CT-GC----CGT-TCCC-GGGG---GGAGCCGTCCTCAGAGTCGTGTTCCTTGAGAGTGGAGCACTAAGTGGGTGGTAAACTCCATCTAAGGCTAAATATGACCACGAGACCGATAGCGAACAAGTACCGTGAGGGAAAGTTGAAAAGAACTTTGAAGAGAGAGTTCAATAGTACGTGAAACCGTTCAGGGGT-AAACGGGAGGGATCCGGAAT----GCG-AAAGGG---TAGACTCA--A-TCCCG-T------------------CCGC-----------T----CGT--TGACA-------CCCGGTCC--GCG-----TTTC-CGGAT--GTC-GTCGGC-CGCC-------GGCCGCA-C----CG-CAAGGTG----T--G-TG--TC-GCG-TTAGG----TCG-G-CGGCAC--------CGG----CCGGTC--GGG---------------------TCG---TTTGGCGG-----------CGGCGG---GCTGCAC---------------TTC---TA--TCCCAG--TA-GC-ACGTCGCGACCCGTTGGA-CG-------------------GGGGTCT--AA-------------GG--C-C-CGGGA---T-------------GGA-------GCCCGA--G----GG-----------GGCC---GCC---GAG-----G-AA----------TC-TCGGACT-AAC------GGTCT-C-C----CGGA----CC--CC-GG-----T-----CGCCCGGCCC-C-AG------------TTCGACGG--T----AGCA----ATCGAG-----GA-GATG--GCCCG---------------CTC------------------------------------------------------------------------AGGCGA--------G---------------CGTCC---GGCCCGGT-GG-------ACAAGCT---------------------------CCGCGGG------------------------------------------TT-CT----------GGTCGG------TGC----------CGCGGC--C-AACGC---------CGCG-TCC--CGGCCGC---------CCGT--GGGCT----GTT-GG---TC---T--------------CCG-G----AGT-TC--------------------T--CGG-AC----AGC-TTT-----GGC---C----------G------T--T-CTCCC---------GTCTGCGGCG--CTGTTGCTT-CGGAT-ACCTT-------CCC-GACCCGTCTTGAAACRCGGACCAAGGAGTCTAACATGTGCGCGAGTC-ACTGGG-A-AACA---CTAA---ACCC--AGAGGCGCAATGAAAG---TGG-----------------G-GC------------------------G-----------------G---------------C---C----TC------------------GT-------------------------------GCC--GC-C----------------TT-----------------GGGAGGATGG----C-T----------CT---------CT----T---C-T------------------GGG-----------G-A--------------------------------GCC---------CGCACTCCCGGGGCGC--------CCCGGC--TT---------CG-------GCC--GTGG-GC---------------GCA-CTCAGAGC-GTACACGTTGGGACCCGAAAGATGGTGAACTATGCCTGGTCAGGA-CGAAGT-CAGGGGAAACCCTGATGGAGGTCCGCAGCGATTCTGA-CGTGCAAATCGATCGTCAGAGCTGGGTATAGGGGCGAAAGACTAATCGAACCATCTAGTAGCTGGTTCCCTCCGAAGTTTCCCTCAGGATAGCTGGC-----------------------GCCC-----G----------CTTGG---------------A-AC--A--GGC---GAGTCTCATCCGGT-AAAGCGAATGATTAGAGGCCTTGGGGCCGAAACGACCTCAACCTATTCTCAAACTTTAAATGGGTGAGAACT-----CCGGCTT-------------GCTC----GA--------G------T-----------GAAG--C------------------------CG----------C-------G-------------AG---------------------------------------------------GT----------------------------------G------GATC-A-GGGT---GCCAAGTGGGCCATTTTTGGTAAGCAGAACTGGCGCTGTGGGATGAACCAAACGCCGGGTTAAGGCGCCTAAACCGGAGCTCATGGGAGACCATGAAA-GGCGTTGGTTGCTTAAGACAGCAGGACGGTGGCCATGGAAGTCGGAAGCCGCTAAGGAGTGTGTAACAACTCACCTGCCGAAGCAACTAGCCCTGAAAATGGATGGCGCTAAAGCTCCGTGCCTATACCCGGCCGCCGG---TAGGCA-----------------------------TAGGCG---------------TGAGC----CGCTCT----------------------AGGGCG-GCAAGCGCGC------GAAGCCCCGGCGAGTAGGAGGG-CGCGGCGGTGTGCGCGGAAGGGTCTGGGCGTGAGCCTGCCTGGAGCCGCCGCCGGTGCAGA-TCTTGGTGGTAGTAGCAAATACTCAAGCGAGGGCCTTGAGGGCTG-ATGTGGAGAAGGGTTTCGTGTGAACAGCCGTTGCACACGAGTCAGTCGATCCTAAG-CCCTAGGAGAAA-TCCGATGTCGATGTGGGGGACTTTAAAAGCCC-------------------CCCCTCGTC--GG---------------------------------GCGAAAGGGAATCCGGTTCCTATTCCGGAACCCGGCAGCG---GAACCGAA------------------------------------TAT---CGGG-CCCTCGA------------------------------------------AAGAGAAGCT-------------------------------------------------------------------------------------------------------CGTCGGGGTAACCCAAAGGGACCCGGAGACGCCGTCGGGAGACCCGGGCAGAGTTTTCTGTTCTGCATAAGCGTTCGAGTTCCCTGGAATCCTCTAGCAGGGAGATAGGGTTTGGAACGCG-AAGAGCACCGCAGTTGCGGCGGTGTCCGGGTCGTCCCCTCGGACCTTGAAAATCCGGGAGAGGGTCACGCGGAGGTGTCGCGCCGGCTCGTACCCATATCCGCAGCAGGTCTCCAAGGTGAAGAGCCTCTAGTCG??????????????????????????????????????GATAATGCCTCCCCATTAATAGAACAATTATCCTATTTCCATGATCATTCAATATTCATCATCACAATAATTGTTACTACTGTAGGTTATATAATTTTATCTCTCATAATCAATAAATTTATAGATCGACATGTTATAGATGGTCAATTTCTAGAAATTTTGTGAACTATTCTCCCAGGTGTAGTTCTAGTATTTATTGCATTACCCTCCCTACGGATTCTTTACTTAATTGATGAA---AATTCTAACCCTATCTTAACATTAAAAACAATTGGTCATCAATGATATTGAAGTTATGAATATTCCGATTTTCTAGAT---GTTGAATTTGATTCTTATATAGTACCTCAAAATGAATTAGACCCTTTTAATATTCGCTTAATTGAAGTTGATAATCGAACTACTATCCCTATAAATATCCTGACACGAATTTTAATTACATCTGAAGATGTAATCCACTCCTGAACAATCCCCTCAATTGGGGTTAAAGCAGACGCCACACCAGGGCGACTGAATCAAGCTACATTCTGATTTAACCGCCCTGGTGTCTTTTATGGACAATGTTCAGAAATCTGTGGTGCAAATCATAGATTTATACCCATCGTAATAGAAAGTTCATCCACTACAGACTTCTTAAAATGA???????????????????????????????????????????????????????????????????????????????????????????????????????????????????????????????????????????????????????????????????????????????????????????????????????????????????????????????????????????????????????????????????????????????????????????????????????????????????????????????????????????????????????????????????????????????????????????????????????????????????????????????????????????????????????????????????????????????????????????????????????????????????????????????????????????????????????????????????????????????????????????????????????????????????????????????????????????????????????????????????????????????????????????????????????????????????????????????????????????????????????????????????????????????????????????????????????????????????????????????????????????????????????????????????????????????????????????????????????????????????????????????????GATACCCGAGCTTACTTCACAGGAGCTACGATAATTATTGCTGTACCTACTGGTATTAAAATTTTTAGATGACTAGCAACTATATATGGGTCAAAGGTTATCTACACTCCTTCCTCATTATGAGCCTTAGGATTCATTTTCCTTTTTACGGTAGGGGGACTCACTGGGGTAATCCTTGCAAATTCAGCAATTGACATTATTCTTCATGATACTTACTATGTAGTGGCTCACTTCCACTATGTTTTATCTATAGGAGCTGTTTTCGCTATTATAGCAGGGTTTATTCACTGATTTCCTTTATTTACAGGACTTTCAATAAATTCTAATTGACTTAAAAGTCAATTCTTTGTTATATTTGTGGGAGTCAACCTAACCTTTTTTCCTCAACACTTCCTTGGTCTTGCAGGTATACCCCGACGATATTCAGACTACCCTGACGCCTATACTACTTGAAATATTATCTCCACATCAGGATCAATTATTTCATTTATTGCCGTAATCATGTTTATTATAATTATCTGAGAAAGTATAGTGAGTAATCGATCAATCCTATTTGCATCTCAAATAACTAGATCAGTTGAATGAGCTCATAATTATCCCCCAGCAGAGCACACTTATAATGAATTAA????????????????????????????? [10342 bp]
'Amorphoscelis austrogermanica MN176' ?????????????ATACCC---TATTAT--TTTTAA-TGT-------------A-A-----A-----ATTGATTTATA-AGCCGGAGTAATAT--TAATA-T-AT--TA--TCTTGAAACTTAAAGAATTT-GGCGG-TATT-ACAA-TCTGTTTAGAGGAATCTGTTAT--GTAATCGATA-ATCCACG-TT-GAA-CCTT-ACTT--A-----T-A-T-A-----AAT--------T-------CTTGTATATCGCTGT------T------T--A-----TAAAC---ATATTAG-AAAA---T--A--------ATATTTA--AAT---T-AAAGT----A-TT----A-AT-T------AAGATTTCAAGTCAAGGTGCAG-------------T-A-A-T--------------------ATA--------T-----A------AG--T-TG------AA-T-----------AATGGATTACAA----T---A-AA--TTT------A-AT--T--------TA-------------A----A-TGGAT-A---------AT-TTT-----T--T-G--T--AAAA--GGA------------------T---TTG-AAGGTGGATTTATT-TGTAA-T-----TT-TT-----TAAAGAT-TATTTAAAT-G-A---------TCT--TA--GCTCTG-TAATATGTACACATCG-CCC???????????????????????????????GGT--TT-CT-T----GATT---------AGTTAG------GAAATTTG-ACCTGCCCACT-G------AG-AAGAA-G-AT----TTGAAG-GGCCGCAG-TA-TCTTGACTGTGCAAAGGTAGCATAATCATTAGTCT-TTTAATTGAAGGC-TGGTATGAATGGTTGGACGAAGTAAAA-GCTGT--CTT--------------A---TA--ATG-GT---TA--------AA-TTGAAATTAGGCTTTGA--GTTAAAATAC-TTAAGTGTTATTAGGGGACGAGAAGACCCTATAGAGTT--T-A----ATA-----------------------ATTT-ACTG-AAT------TGA---CTG-AG---------TTA--AATA------------AAATT-T-T--TT--GGT--TTATTG-A---GG-------A-------AAT--T---------TATTTGGTTGGGGTGA---TCTAA---A----GAT----AT--AA-AGAACT-CTTTAT--------A----A-AAA------TTAAT--A--TT---ATTTTTA-GTA----G----T---GTGATCC--A-TATT------A-------A-TT---GTGAT-TATAAGATTAAATTACC-TTAGGGATAACAGCATAATTTTTTTTAAGAGTTCATATCGAAAAA-GAAGATTGTGACCTCGATGTTGGATTAAGA-TAAAATT---T-GGGTGTAGATGTTC--A---TT--T-ATTAGGTCTGTTCGACCTTTAATTT-CTTACA??????????????????????????CAAAGATTAAGCCATGC-ATGTCTCAGTGCAAGCCGAATT-AAGGTGAAACCGCGAATGGCTCATTAAATCAGTTATGGTTCCTTAGATGG--TGCACA--GT----TACTTGGATAACTGTGGTAATTCTAGAGCTAATAC--ATGC-AACTC-GGTCCCG--ACCGGCGACGG-AAG---GGACGCTTTTATTAGA--TCAAAACCAAT-CG--------------------GTC---------TT--C----GG------------------------ACCG-TTTGCCTTGGTGACTCTGAATAAA-TTGTG-GCAGATCGCACGGCCT-C-GAGCCGGCGACGCATCTTTCAAATGTCTGCCTTATCAACTGTCGATGGTAGGTTCTGCGCCTACCATGGTTGTAACGGGTAACGGGGAATCAGGGTTCGATTCCGGAGAGGGAGCCTGAGAAACGGCTACCACATCCAAGGAAGGCAGCAGGCGCGCAAATTACCCACTCCCGGCACGGGGAGGTAGTGACGAAAAATAACGATACGGGACTCA--TCCGAGGCCCCGTAATCGGAATGAGTACACTTTAAAT-CCTTTAACGAGTATCCATTGGAGGGCAAGTCTGGTGCCAGC-AGCCGCGGTAATTCCAGCTCCAATAGCGTATATTAAAGTTGTTGCGGTTAAAAAGCTCGTAGTCGGACTTGTG-TCCCACGCTGCCGGTTCACCG-CCC-GTCGGTGT---TTAACTG-GCATG-CACGTGC-GGACGTCCTG-CCGG-TGG---------CC-----------------C-----------GAG-----CCG------------------G---------CGC----------------------AG---------------------------------------------------GT-------------------------------------------------------------------------CTC--GC------------------------------------------------------------------------------------------------------------------------------------------------------------------------------------------A----------------------------------------------CCTGT-CG----------------------------TC------CGGG--------------G--AAGG-----------------------CCTA-T---CA--TACCCGTCGC-GGTGCTCTTAACCGAGTGTCTCGATGGGCCGGCACGTTTACTTTGAACAAATTAGAGTGCTTAAAGCAGGC-AGC-ATCCGCC--TGAATACCGAGTGCATGGAATAATGGAATAGGACCTCGGTTCTAT-TT-TGTTGGT-TTTCGGAATCCCCGAGGTAATGATCAATAGGGAC-AGACGGGGGCATTCGTATTGCGACGTTAGAGGTG-AAATTCTTGGATCGTCGCAAGACGGACCGAAGCGAAAGCATTTGCCAAGAATGTTTTCTCTGATCAAGAACG-AAAGTTAGAGGTTCGAAGGCGATCAGATACCGCCCTAGTTCTAACCATAAACGATGCCAGCCAGCAATCCGCCGAAGTTCCTCCGATGACTCGGCGGGCGG-CTT---CCGGGAAACC-AAAGCTTTTGGGTTCCGGGGGAAGTATGGTTGCAAAGCTGAAACTTAAAGGAATTGACGGAAGGGCACCACCAGGAGTGGAGCCTGCGGCTTAATTTGACTCAACACGGGAAACCTCACCAGGCCCGGACACCGGGAGGATTGACAGATTGAGAGCTC-TTTCTTGATTCGGTGGGTGGTGGTGCATGGCCGTTCTTAGTTGGTGGAGCGATTTGTCTGGTTAA-TTCCGATAACGAACGAGACTCTAGCCTGCTAACTAGTCG-C----------------------------------------------------------------------------------------------------------------TTCCGGTATC--C-CCTGT-------GCTACCGGCGACTC-CTGA---TCTTCTTAGAGGGACAGGCGGCTTCTAGCCGCACGAGATTGAGCAATAACAGGTCTGTGATGCCCTTAGATGTTCTGGGCCGCACGCGCGCTACACTGAAGGAATCAGC--GTGT-CCTCCC-TGGCCGAAAGGTCCGGGTAACCCGCTGAACCTCCTTCGTGCTAGGGATTGGGGCTTGCAATTGTTCCCCATGAACGAGGAATTCCCAGTAA-GCGCGAGTCA-TAAGCTCGCGTTGATTACGTCCCTGCCCTTTGTACACACCGCCCGTCGCTACTACCGATTGAATGATTTAGTGAGGTCTTCGGACCGGTGGGCGAGG----G-GGTTT-TCC------TCCTCGATTCC-ACC--GGGAAGATGCCCAAACTTGATCATTTAGAGGAAGTAAAAGTCGTAACAAGGT??????????????????????????????????????????????????????????????????????????????????????????TAGCGGCGAGCGAACAGGGAGGA-GTCCAGCACGAAAGCCCG-CGTG--CGAAATAG-AACGCGG-GGGAATGTCGTGTGTGGGACGCT-CCG--CA------ACCCGAGGT-TCG----G--CGGCGAGTCC-AAGTCTCC-CTTGAACGGGGCCACA-GCCCGCAGAGGGTGCCAGGCCCGTA--G-AGACCG--CT-GA----CGT-TCCC-GGGG---GGAGCCGTCCTCAGAGTCGTGTTCCTTGAGAGTGGAGCACCAAGCGGGTGGTAAACTCCATTTAAGGCTAAATATGACCACGAGACCGATAGCGAACAAGTACCGTGAGGGAAAGTTGAAAAGAACTTTGAAGAGAGAGTTCAATAGTACGTGAAACCGTTCAGGGGT-AAACGGGAGGGATCCGGAAT---GTCG-AACGGG---GGGACTCA--A-TCCCG-C------------------CCGC-----------T----CGC--CGACA-------CCCGGTCC--GCG----TTTC--CGGAT--GTC-GTCGGC-CGCC-------GGCCGCG-C----CG-CAAGGTG----C--G-CG--TC-GTG-TCAGG----TCG-A-CGACAA--------CGG----CCGGTC--GGG-------TC------C-------G---TTTGGCGG-----------CGGCGG---GCTGCAC---------------TTC---TC--TCCCAG--TA-GA-ACGTCGCGACCCGTTGGA-CAGGGG---------------GGGGTCT--GA-------------GG--C-CTCGGGA---T-------------GGA-------GCCCGA--G----GA-----------GACC---GCC---GAG-----G-AA----------TC-TCGGATCTAAC------GGCCT-C-C----CGGA----CC---T-AG--G--T-----GGCCCGGCCC-C-CG------------TTGGACGG--T----ACGA---AT-CGAG-----GA-GATG--GCCCG---------------CTC---------A-G-----------CGC--------------------------------------------------GA--------G---------------CGTCC---GGCCCGGT-GG-------GCAAGCT---------------------------CCGCGGG-----------------------TCCT---C-----------GT-GG----------T-C-GG------TGC----------CGCGGC--C-AACGC---------CGCG-TCC--CGGCCGC---------CCGC--GGGCT----GCT-GG---TC---T--------------CCG-G----AGA-CC--------------------T--CGG-AC----AGA--TT---T-GGC---C------------TT---T----CTCCC---------GTCTGCGGCG--CATTCGCTT-CGGAT-GCCTT-------CCC-GACCCGTCTTGAAACACGGACCAAGGAGTCTAACATGTGCGCGAGTC-ACTGGT-A-TCCG---CTAA---ATCC--AGAGGCGCAATGAAAG---TGG-----------------G-GC------------------------G-----------------G---------------C---C----TC------------------GT-------------------------------GCC--GC-C----------------GA-----------------GGGAGGATGG----C-TC-TCT---CTCTT-TTTCTCTCT---CT---CTCTCGTTTGGGAGGGGGAGGGGG-----------G-A--------------------------------GCC---------CGCACTCCCGGGGCGC--------CCCGGC--TT---------CG-------GCC--GTGG-GC---------------GCA-CTCGGAGC-GTACACGTTGGGACCCGAAAGATGGTGAACTATGCCTGGTCAGGA-CGAAGT-CAGGGGAAACCCTGATGGAGGTCCGCAGCGATTCTGA-CGTGCAAATCGATCGTCAGAGCTGGGTATAGGGGCGAAAGACTAATCGAACCATCTAGTAGCTGGTTCCCTCCGAAGTTTCCCTCAGGATAGCTGGC-----------------------GCCC-----G----------CTTGG---------------A-AC--GA-GGC---GAGTCTCATCCGGT-AAAGCGAATGATTAGAGGCCTTGGGGCCGAAACGACCTCAACCTATTCTCAAACTTTAAATGGGTGAGAACT-----CCGGCTT-------------GCTC----GA--------G------T-----------GAAG--C------------------------CG----------C-------G-------------AG---------------------------------------------------GC----------------------------------G------GATC-A-GGGT---GCCAAGTGGGCCATTTTTGGTAAGCAGAACTGGCGCTGTGGGATGAACCAAACGCCGGGTTAAGGCGCCTAAACCGGAGCTCATGGGAGACCATGAAA-GGCGTTGGTTGCTTAAGACAGCAGGACGGTGGCCATGGAAGTCGGAAGCCGCTAAGGAGTGTGTAACAACTCACCTGCCGAAGCAACTAGCCCTGAAAATGGATGGCGCTAAAGCTCCGTGCCTATACCCGGCCGCCGG---AAGGCA-----------------------------CAGGCG---------------CTCGC-C------------------------------TAACCG-GCGAGCGCGC------GAAGCCCCGGCGAGTAGGAGGG-CGCGGCGGTGAGCGCGGAAGGGTCTGGGCGCGAGCCTGCCTGGAGCCGCCGCCGGTGCAGA-TCTTGGTGGTAGTAGCAAATACTCAAGCGAGGGCCTTGAGGGCTG-ATGTGGAGAAGGGTTTCGTGTGAACAGCCGTTGCACACGAGTCAGTCGATCCTAAG-CCCTAGGAGAAA-TCCGATGTCGATGCGGGGGAAAAC-----TTTCTCGGC-----CCTCC---CCCCTCGTT--GG---------------------------------GCGAAAGGGAATCCGGTTCCTATTCCGGAACCCGGCAGCG---GAACCGAA------------------------------------TAT---CGGG-CCCTCGA------------------------------------------AAGAGAAGCT-------------------------------------------------------------------------------------------------------CGTCGGGGTAACCCAAAGGGACCCGGAGACGCCGTCGGGAGACCCGGGCAGAGTTTTCTGTTCTGCATAAGCGTTCGAGTTCCCTGGAATCCTCTAGCAGGGAGATAGGGTTTGGAACGCG-AAGAGCACCGCAGTTGCGGCGGTGTCCGGGTCGTCCCCTCGGACCTTGAAAATCCGGGAGAGGGTCACGCGGAGGTGTCGCGCCGGCTCGTACCCATATCCGCAGCAGGTCTCCAAGGTGAAGAGCCT???????????????ATGGCAACATACACAAGACTAAATTTTCAAGATAGTGCTTCCCCATTAATAGAACAATTATCTTACTTTCATGATCATTCAATATTTATTATTATGATAATTGTTATCACCGTTGGTTTTATAATATCATCTCTAATACTTAATAAGTTTTTAGATCGTCATGTAATAGATGGTCAACTCCTTGAGATTTTATGAACTATCATGCCTGGAATTGTACTACTATTTATTGCTCTTCCTTCATTACGAATTTTATATTTAATTGATGAA---AACTCAAATCCCATTTTAACAATAAAAACAATTGGTCATCAATGATATTGAAGTTATGAATATTCTGATTTTGCTGAT---GTAGAATTTGACTCTTATATAATTCCCCAAAATGAAATAGACCTTTTTAATATCCGATTAATTGAAGTTGATAATCGAACTACTATCCCCATAAATATCTTAACACGTATTTTAATCACTTCTGAAGATGTAATTCACTCCTGAACTATTCCTTCTATTGGTATTAAAGCGGACGCTACTCCTGGACGTCTGAATCAAGCTACCTTTTGATTTAACCGCCCTGGGGTATTTTATGGTCAATGTTCAGAAATTTGTGGAGCAAATCATAGCTTTATACCTATTGTTATAGAAAGAACTTCAACTTCAGATTTTCTAAAATGAATCT?????????????????????????????????????????????????????????????????????????????????????????????????AGAATTTTAATTCGCACTGAATTAAGACAATCAGGCTCTTTAATTGGTGATGATCAAATTTATAATGTAATTGTTACTGCCCATGCATTTATTATAATCTTTTTTATAGTTATACCAATCATAATTGGAGGATTTGGAAATTGATTAGTTCCTCTGATACTTGGAGCTCCTGATATAGCATTTCCCCGCATAAACAATATAAGATTCTGACTACTTCCTCCTTCTATTATCCTTTTACTTATTGGTAGTATAGTAGAAAGAGGAGCAGGAACAGGATGAACTGTGTACCCTCCATTATCAGCTAGAATTGCTCATGCAGGGCCTGCAGTTGATTTAACAATTTTCTCTCTCCATCTTGCAGGAATATCTAGTATTATAGGAGCAGTTAACTTTATTACAACAATAATTAATATAAAACCTGTATACATAAATCATACACAAGTACCTTTATTTGTATGGTCAGTAGGTATTACAGCTCTTCTCCTTTTATTATCTTTACCAGTTCTTGCAGGAGCAATTACTATATTATTAACCGACCGAAACTTAAATACATCATTTTTTGATCCCGCAGGAGGAGGAGACCCTATTCTTTATCAACACTTATTCTGATTCTTTGGTCACCCAGAGGTTTATATTCTCATTTTACCAGGATTTGGTATAATTTCTCATATTATTTCCCATGAAAGAGGTAAAAAAGAAGCATTTGGTAATTATGGTATAATTTGAGCTATATCCGCAATTGGTTTTCTAGGGTTTGTTGTTTGAGCTCATCATATATTTACTGTAGGTATAGATGTAGATACTCGAGCTTATTTCACTGGAGCCACAATAATTATTGCAGTTCCTACTGGAATTAAAATCTTTAGTTGATTAGCAACTATATACGGTTCAAAGATTTCATATAGACCAGCCTCACTATGGGCATTAGGTTTTATTTTCTTATTTACAGTAGGAGGTTTAACTGGAGTAATTTTAGCTAATTCAGCTATTGATATTATCCTTCATGATACATATTATGTTGTAGCTCACTTCCATTATGTACTATCAATAGGAGCTGTATTTGCTATTATAGCAGGATTTATTCACTGATATCCTTTATTTACAGGACTTTCAATAAATTCAATTTGATTAAAAAGTCAATTCTTTACAATATTCATAGGTGTAAATTTAACCTTCTTTCCTCAACACTTTTTAGGATTAGCTGGAATACCTCGACGATATTCTGATTATCCAGATGCTTACACCACATGAAATATTATCTCCTCAACTGGATCAATCATTTCATTAATTGGTGTTATCATATTTATTTTAATTGTTTGAGAAAGCCTAATAAACTGCCGATCCCTCTTATTTGCCTCTCAAATAAATAGCTCGATTGAATGAAAACATAATTATCCTCCTGCAGAACATACATATAATGAATTAAC???????????????????????????? [10342 bp]
'Amorphoscelis borneana MN318' ?????????????ATACCC---TATTAT--TTTTAG-CAT-------------A-A-----A-----TA--ATTTA-A-A-CTTGAGTAATAT--TAGT--T-AT--GA--TCTTGAAACTTAAAGAATTT-GGCGG-TATT-GCAG-TCTAACTAGAGGAATTTGTTAT--GTGATCGATA-GTCCACG-TT-GAA-CCTT-ACTT--A-----T-A-T-T-----AAT--------T-------CTTGTATATCGCTGT------T------T--A-----TGAAT---ATATTAT-AAAA---T--A--------ATGTTCA--GGA---T-AAATT----A-GT----A-AT-T------AAGATTTCAAGTCAAGGTGCAG-------------T-A-A-T--------------------ATA--------T-----A------AG--T-TG------AA-T-----------AATGGATTACAA----T---A-AA--TTA------G-AT--T--------TA-------------A----A-CGGAT-A---------A--TTT-----T--T-G--T--AAAG--GGA--------TT--------T---TTG-AAGGTGGATTTAAT-TGTAA-T-----TT-TC-----TAAAGAT-TGTTTAAAT-G-A---------TTT--TA--GCTCTG-TAATATGTACACATCG-CCC???????????????????????????????GGT--TT-CT-T----GGATT--------ATATAG------GAAATNTN-ACNTNNNCNCT-G------AA-AGTTT-T-------TTGAAG-GGCCGCAG-TA-TTTTGACTGTGCAAAGGTAGCATAATCATTAGTCT-TTTAATTAAGGGC-TGGTATGAATGGTTGAACGAGGTAAAT-ACTGT--CTT--------------G---TT--ATA-AT---TA-------TGG-TTGAATTTAGTAGTTAA--GTTAAAATTC-TTAAGTGTACTTAGGGGACGAGAAGACCCTATAGAGTT--T-A----ATA----------------------AAATA-TTT--AAT------TGA---TTA-AG---------TTT--ATTA--T---------KAATT-T-T---T--AAT--TAATTT-T---RG-------G--------TT--T---------TATTTGGTTGGGGTGA---TTTAG---A----GAT----AT--TT-AAAACT-CTTTAT--------A----A-ATA------TTAAT--A--TT---ATATATA-GTT----T----A---ATGATCC--A-TACA------A---------TT---ATGAT-TAAAAGATTAAATTACC-TTAGGGATAACAGCATAATTCTTTTGAAGAGTTCATATCGAAAAA-GGAGATTGTGACCTCGATGTTGGATTAAGA-TAAATTT---T-GGGTGTAGATGTTT--A---AT--A-ATTAGGTCTGTTCGACCTATAATTT-CTTACA?????????????????????????TCAAAGATTAAGCCATGC-ATGTCTCAGTGCAAGCCGAATT-AAGGTGAAACCGCGAATGGCTCATTAAATCAGTTATGGTTCCTTAGATGG--TGCACA--GT----TACTTGGATAACTGTGGTAATTCTAGAGCTAATAC--ATGC-AACTC-GGTCCCG--ACCGGCGACGG-AAG---GGACGCTTTTATTAGA--TCAAAACCAAT-CG--------------------GTC---------TT--C----GG------------------------GCCG-TTTGCCTTGGTGACTCTGAATAAA-TTGTG-GCAGATCGCACGGCCTC--GAGCCGGCGACGCATCTTTCAAATGTCTGCCTTATCAACTGTCGATGGTAGGTTCTGCGCCTACCATGGTTGTAACGGGTAACGGGGAATCAGGGTTCGATTCCGGAGAGGGAGCCTGAGAAACGGCTACCACATCCAAGGAAGGCAGCAGGCGCGCAAATTACCCACTCCCGGCACGGGGAGGTAGTGACGAAAAATAACGATACGGGACTCA--TCCGAGGCCCCGTAATCGGAATGAGTACACTTTAAAT-CCTTTAACGAGTATCCATTGGAGGGCAAGTCTGGTGCCAGC-AGCCGCGGTAATTCCAGCTCCAATAGCGTATATTAAAGTTGTTGCGGTTAAAAAGCTCGTAGTCGGACTTGTG-TCCCACGCTGCCGGTTCACCG-CCC-GTCGGTGT---TTAACTG-GCATG-CACGTGC-GGACGTCCTG-CCGG-TGG---------CC-----------------C-----------GAG-----CCG------------------G---------CGC----------------------AG---------------------------------------------------GT-------------------------------------------------------------------------CTC--GC------------------------------------------------------------------------------------------------------------------------------------------------------------------------------------------A----------------------------------------------CCTGT-CG----------------------------TC------CGGG--------------G--ATGG-----------------------CCTA-T---CA--TACCCGTCGC-GGTGCTCTTAACCGAGTGTCTCGATGGGCCGGCACGTTTACTTTGAACAAATTAGAGTGCTTAAAGCAGGC-AGC-ATCCGCC--TGAATACCGAGTGCATGGAATAATGGAATAGGACCTCGGTTCTAT-TT-TGTTGGT-TTTCGGAATCCCCGAGGTAATGATCAATAGGGAC-AGACGGGGGCATTCGTATTGCGACGTTAGAGGTG-AAATTCTTGGATCGTCGCAAGACGGACCGAAGCGAAAGCATTTGCCAAGAATGTTTTCTCTGATCAAGAACG-AAAGTTAGAGGTTCGAAGGCGATCAGATACCGCCCTAGTTCTAACCATAAACGATGCCAGCCAGCAATCCGCCGAAGTTCCTCCGATGACTCGGCGGGCGG-CTT---CCGGGAAACC-AAAGCTTTTGGGTTCCGGGGGAAGTATGGTTGCAAAGCTGAAACTTAAAGGAATTGACGGAAGGGCACCACCAGGAGTGGAGCCTGCGGCTTAATTTGACTCAACACGGGAAACCTCACCAGGCCCGGACACCGGGAGGATTGACAGATTGAGAGCTC-TTTCTTGATTCGGTGGGTGGTGGTGCATGGCCGTTCTTAGTTGGTGGAGCGATTTGTCTGGTTAA-TTCCGATAACGAACGAGACTCTAGCCTGCTAACTAGTCG-C----------------------------------------------------------------------------------------------------------------TTCCGGTATC--C-CCTGT-------GCTACCGGCGACTT-CTGA---TCTTCTTAGAGGGACAGGCGGCTTCTAGCCGCACGAGATTGAGCAATAACAGGTCTGTGATGCCCTTAGATGTTCTGGGCCGCACGCGCGCTACACTGAAGGAATCAGC--GTGT-CCTCCC-TGGCCGAAAGGTCCGGGTAACCCGCTGAACCTCCTTCGTGCTAGGGATTGGGGCTTGCAATTGTTCCCCATGAACGAGGAATTCCCAGTAA-GCGCGAGTCA-TAAGCTCGCGTTGATTACGTCCCTGCCCTTTGTACACACCGCCCGTCGCTACTACCGATTGAATGATTTAGTGAGGTCTTCGGACCGGTGGGCGAGG----G-GGTTT-TCC------TCCTCGATTCC-ACC--GGGAAGATGCCCAAACTTGATCATTTAGAGGAAGTAAAAGTCGTAACAAGGT??????????????????????????????????????????????????????????????????????????????????????????TAGCGGCGAGCGAACAGGGAGGA-GCCCAGCACGGAATCCCG-CGTG--TGAAATAG-AACGCAG-GGAAATGTCGTGTGTGGGACGCT-CCG--CA------ACCCGAGGT-TCG----G--CGGCGAGTTC-AAGTCTCC-CTTGAACGGGGCCACA-GCCCGCAGAGGGTGCCAGGCCCGTA--G-AGACCG--CT-GC----CGT-TCCC-GGGG---GGAGCCGTCCTCAGAGTCGTGTTCCTTGAGAGTGGAGCACTAAGTGGGTGGTAAACTCCATCTAAGGCTAAATATGACCACGAGACCGATAGCGAACAAGTACCGTGAGGGAAAGTTGAAAAGAACTTTGAAGAGAGAGTTCAATAGTACGTGAAACCGTTCAGGGGT-AAACGGGAGGGATCCGGAAT----GCG-AAAGGG---TAGACTCA--A-TCCCG-T------------------CCGC-----------T----CGT--TGACA-------CCCGGTCC--GCG-----TTTC-CGGAT--GTC-GTCGGC-CGCC-------GGCCGCA-C----CG-CAAGGTG----C--G-TG--TC-GTG-TTAGG----TCG-G-CGGCAC--------CGG----CCGGTC--GGG---------------------TCG---TTTGGCGG-----------CGGCGG---GCTGCAC---------------TTC---TA--TCCCAG--TA-GC-ACGTCGCGACCCGTTGGA-CG-------------------GGGGTCT--AA-------------GG--C-C-CGGGA---T-------------GGA-------GCCCGA--G----GG-----------GGCC---GCC---GAG-----G-AA----------TC-TCGGATT-AAC------GGTCT-C-C----CGGA----CC--CC-GG-----T-----CGCCCGGCCC-C-AG------------TTCGACGG--T----AGCA----ATCGAG-----GA-GATG--GCCCG---------------CTC------------------------------------------------------------------------AGGCGA--------G---------------CGTCC---GGCCCGGT-GG-------ACAAGCT---------------------------CCGCGGG------------------------------------------TT-CT----------GGTCGG------TGC----------CGCGGC--T-AACGC---------CGCG-TCC--CGGCCGC---------CCGT--GGGCT----GTT-GG---TC---T--------------CCG-G----AGT-TC--------------------T--CGG-AC----AGC-TTT-----GGC---C----------G------T--T-CTCCC---------GTCTGCGGCG--CTGTTGCTT-CGGAT-ACCTT-------CCC-GACCCGTCTTGAAACACGGACCAAGGAGTCTAACATGTGCGCGAGTC-ACTGGG-A-ACCA---CTAA---ACCC--AGAGGCGCAATGAAAG---TGG-----------------G-GC------------------------G-----------------G---------------C---C----TC------------------GT-------------------------------GCC--GC-C----------------TT-----------------GGGAGGATGG----C-T----------CT---------CT----T---C-T------------------GGG-----------G-A--------------------------------GCC---------CGCACTCCCGGGGCGC--------CCCGGC--TT---------CG-------GCC--GTGG-GC---------------GCA-CTCAGAGC-GTACACGTTGGGACCCGAAAGATGGTGAACTATGCCTGGTCAGGA-CGAAGT-CAGGGGAAACCCTGATGGAGGTCCGCAGCGATTCTGA-CGTGCAAATCGATCGTCAGAGCTGGGTATAGGGGCGAAAGACTAATCGAACCATCTAGTAGCTGGTTCCCTCCGAAGTTTCCCTCAGGATAGCTGGC-----------------------GCCC-----G----------CTTGG---------------A-AC---A-GGC---GAGTCTCATCCGGT-AAAGCGAATGATTAGAGGCCTTGGGGCCGAAACGACCTCAACCTATTCTCAAACTTTAAATGGGTGAGAACT-----CCGGCTT-------------GCTC----GA--------T------T-----------GAAG--C------------------------CG----------C-------G-------------AG---------------------------------------------------GT----------------------------------G------GATC-A-GGGT---GCCAAGTGGGCCATTTTTGGTAAGCAGAACTGGCGCTGTGGGATGAACCAAACGCCGGGTTAAGGCGCCTAAACCGGAGCTCATGGGAGACCATGAAA-GGCGTTGGTTGCTTAAGACAGCAGGACGGTGGCCATGGAAGTCGGAAGCCGCTAAGGAGTGTGTAACAACTCACCTGCCGAAGCAACTAGCCCTGAAAATGGATGGCGCTAAAGCTCCGTGCCTATACCCGGCCGCCGG---TAGGCA-----------------------------TAGGCG---------------TGAGC-C---GCTCT----------------------AGGGCG-GCGAGCGCGC------GAAGCCCCGGCGAGTAGGAGGG-CGCGGCGGTGTGCGCGGAAGGGTCTGGGCGTGAGCCTGCCTGGAGCCGCCGCCGGTGCAGA-TCTTGGTGGTAGTAGCAAATACTCAAGCGAGGGCCTTGAGGGCTG-ATGTGGAGAAGGGTTTCGTGTGAACAGCCGTTGCACACGAGTCAGTCGATCCTAAG-CCCTAGGAGAAA-TCCGATGTCGATGTGGGGGACTTT---------------AAAAGC-CC---CCCCTCGTC--GG---------------------------------GCGAAAGGGAATCCGGTTCCTATTCCGGAACCCGGCAGCG---GAACCGAA------------------------------------TAT---CGGG-CCCTCGA------------------------------------------AAGAGAAGCT-------------------------------------------------------------------------------------------------------CGTCGGGGTAACCCAAAGGGACCCGGAGACGCCGTCGGGAGACCCGGGCAGAGTTTTCTGTTCTGCATAAGCGTTCGAGTTCCCTGGAATCCTCTAGCAGGGAGATAGGGTTTGGAACGCG-AAGAGCACCGCAGTTGCGGCGGTGTCCGGGTCGTCCCCTCGGACCTTGAAAATCCGGGAGAGGGTCACGCGGAGGTGTCGCGCCGGCTCGTACCCATATCCGCAGCAGGTCTCCAAGGTGAAGAGCCT???????????????ATGGCAACATATGCAAATTTAGGTTTTCAAGATAATGCTTCCCCTTTAATAGAACAATTGTCCTATTTTCACGACCATTCAATATTTATTATTACAATAATTGTTACAACTGTAGGATATATAATATTATCACTTATAATTAATAAATTTATAGACCGTCATGTAATAGATGGTCAATTTCTGGAAATTTTATGAACTATTTTACCAGGAGTAGTTCTAGTTTTTATTGCTCTTCCTTCCTTACGAATTCTATATTTAATTGATGAA---AATTCTAACCCTATTTTAACATTAAAAACAATTGGTCATCAATGATACTGAAGATATGAATATTCAGACTTCTTAGAT---ATTGAATTTGATTCATACATAATTCCTTTAAATGAGTTAGAAATTTTTAATATCCGTTTAATTGAAGTTGATAATCGAACAACTCTACCTATAAATATTCTTACACGAATTCTAATTACGTCAGAAGATGTAATTCATTCTTGAACAATCCCTTCAATTGGAGTTAAAGCTGATGCTACTCCAGGTCGATTAAATCAAGCCACTTTCTGATTTAATCGACCTGGAGTCTTTTATGGTCAATGTTCAGAAATCTGTGGGGCAAACCACAGATTTATACCAATTGTTATAGAAAGAACCTCATCCACAGACTTTTTAAAATGAATTT?????????????????????????????????????????????????????????????????????????????????????????????????AGAATTTTAATCCGAACAGAACTAGGTCAAACTGGATCTTTAATTGGAGATGATCAAATTTATAATGTTATTGTTACAGCTCACGCTTTCATTATAATTTTCTTTATAGTTATACCTATTATAATTGGAGGATTTGGAAATTGATTAGTTCCCCTTATACTTGGAGCTCCTGATATAGCTTTTCCCCGAATAAACAATATGAGATTTTGATTATTACCTCCCTCTATTATCCTCCTTTTAATTGGAAGAATAATTGAAAGAGGTGCAGGAACTGGATGAACAGTTTATCCCCCTTTATCTTCTAATATTGCTCATGCAGGACCCGCAGTAGATTTAACAATTTTCTCACTTCATCTTGCTGGAATTTCTAGTATTATAGGAGCCGTAAACTTTATTACAACAATAATTAATATAAAACCCCTTTATATAAATCAAACACAAATACCATTATTTGTATGATCAGTAGGGATTACGGCCCTCCTATTACTGTTATCACTACCAGTGCTTGCTGGAGCAATTACTATACTTTTAACAGATCGAAATCTTAATACATCTTTCTTTGACCCTGCTGGAGGAGGTGACCCTATCCTTTATCAACATCTCTTCTGATTTTTTGGACATCCAGAAGTTTATATTCTTATCCTACCAGGATTTGGTATAATTTCACATGTTATTTCACATGAAAGTGGAAAAAAAGAAGCCTTTGGTAACTACGGGATAATCTGAGCCATATCCGCAATTGGATTTCTCGGTTTTGTAGTTTGAGCTCACCACATATTTACTGTAGGTATAGATGTTGATACTCGAGCCTATTTCACTGGAGCTACTATAATTATTGCAGTACCTACCGGTATTAAAATTTTCAGTTGACTAGCAACTATATATGGTTCAAAAGTTGTATATTCCCCTTCCTCTTTATGAGCTTTAGGTTTTATTTTCTTATTTACAGTTGGGGGTCTTACTGGAGTAATTCTTGCAAATTCAGCAATTGATATTATCCTCCATGATACTTACTATGTAGTAGCACATTTCCATTATGTGTTATCTATAGGAGCTGTTTTTGCTATTATAGCAGGATTTATTCACTGATATCCTTTATTTACAGGATTAACAATAAATTCAAACTGATTAAAAAGCCAATTCTTCATTATGTTTACAGGAGTTAACCTCACTTTTTTTCCTCAACACTTTTTAGGTCTTGCAGGTATACCTCGACGATACTCAGATTATCCTGATGCCTATACTACTTGAAACATTATCTCTACATCGGGATCAATAATTTCATTTATTGCAGTAATAATATTTATCATGATCATTTGAGAAAGTATAACAAGTAATCGACCCATTCTATTTACTTCTCAAGTAAGTAGAGCTATTGAATGGGTACATAATTTTCCTCCAGCAGAACATACATATAATGAATTAAC???????????????????????????? [10342 bp]
'Amorphoscelis singaporana MN081' ?????????????ATACCC---TATTAT--TCTTAT-TAT---------------A-----A--ATTATG-----GAA-AGCCGGAGTAATCT--TAG-T-T-AT--GG--TCTTAAAACTTAAAGAATTT-GGCGG-TATT-ACAG-TCTAACTAGAGGAATCTGTTAT--GTAATCGATA-GTCCACG-TT-GAA-CCTT-ACTT--A---TATTAAT-T------------------------CTTGTATATCGCTGT------T------TA-------TGAAT---ATATTTT-AAAA---T----------AATGTTCA--GGATAAA-TTAGT----AATT----------------AAGATTTCAAGTCAAGGTGCAG-------------TAA---T--------------------ATG--------T-----A------AG--T-TG------AA-T-----------AATGGATTACAA----T---A-AC--TTG------A-AT--T--------TA-----------------AA-TGGAT-A---AC----TT-TTG--------T-A--AAGGAG--------------------------TTTTG-AAGGTGGATTTAAT-TGTAA-T-----TT-TT-----TAAAGAT-TGTTTAAAT-G-A---T----------TGTAGCTCTG-TAATATGTACACATCG-CCC???????????????????????????????GGT--TT-CT-T----GATTATG------ATTTAG------GAAATTTA-ACCTGCCCACT-G------AG-TAATA---------TTGAAG-GGCCGCAG-TA-TTTTGACTGTGCAAAGGTAGCATAATCATTAGTCT-TTTAATTGAAGGC-TGGCATGAATGGTTGGACGAGGTAAAT-TCTGT--CTT--------------A---TG--ATA-AT---TA-------GAA-TTGAAATTAGAAGTTAA--GTTAAAATAC-TTAAATATTATTAGGGGACGAGAAGACCCTATAGAGTT--T-T----ATA-----------------------AAAT-A----AAT--AAT-TGA---TTG-AG---------TTT--TTTA--A---------TAATT-T-T---T--GGT--TAATTA-T---TA-------G--------GT--T---------TATTTGGTTGGGGTGA---TTTAA---A----GAT----AT--AT-TAAACT-CTTTAT--------A----A-AAG------TTAAT--A-ATT---ATTTTTA-GTT----T----T---GTGATCC--G-T--A------T-------T-TT---GTGAT-TAAAAGATCAAATTACC-TTAGGGATAACAGCATAATTCTTTTAGAGAGTTCATATCGAAAAA-GGAGATTGTGACCTCGATGTTGGATTAAGA-TGAATTT---T-GGGTGTAGATGTTC--A---AA--TTATTAGGTCTGTTCGACCTTTAAATT-CTTACA???????????????????????????????????????????????????????????????????????????????????????TCATTAAATCAGTTATGGTTCCTTAGATGG--TGCACA--GT----TACTTGGATAACTGTGGTAATTCTAGAGCTAATAC--ATGC-AACTC-GGTCCCG--ACCGGCGACGG-AAG---GGACGCTTTTATTAGA--TCAAAACCAAT-CG--------------------GTC---------TT--C----GG------------------------GCCG-TTTGCCTTGGTGACTCTGAATAAA-TTGTG-GCAGATCGCACGGCCTC--GAGCCGGCGACGCATCTTTCAAATGTCTGCCTTATCAACTGTCGATGGTAGGTTCTGCGCCTACCATGGTTGTAACGGGTAACGGGGAATCAGGGTTCGATTCCGGAGAGGGAGCCTGAGAAACGGCTACCACATCCAAGGAAGGCAGCAGGCGCGCAAATTACCCACTCCCGGCACGGGGAGGTAGTGACGAAAAATAACGATACGGGACTCA--TCCGAGGCCCCGTAATCGGAATGAGTACACTTTAAAT-CCTTTAACGAGTATCCATTGGAGGGCAAGTCTGGTGCCAGC-AGCCGCGGTAATTCCAGCTCCAATAGCGTATATTAAAGTTGTTGCGGTTAAAAAGCTCGTAGTCGGACTTGTG-TCCCACGCTGCCGGTTCACCG-CCC-GTCGGTGT---TTAACTG-GCATG-CACGTGC-GGACGTCCTG-CCGG-TGG---------CC-----------------C-----------GAG-----CCG------------------G---------CGC----------------------AG---------------------------------------------------GT-------------------------------------------------------------------------CTC--GC------------------------------------------------------------------------------------------------------------------------------------------------------------------------------------------A----------------------------------------------CCTGT-CG----------------------------TC------CGGG--------------G--ATGG-----------------------CCTA-T---CA--TACCCGTCGC-GGTGCTCTTAACCGAGTGTCTCGATGGGCCGGCACGTTTACTTTGAACAAATTAGAGTGCTTAAAGCAGGC-AGC-ATCCGCC--TGAATACCGAGTGCATGGAATAATGGAATAGGACCTCGGTTCTAT-TT-TGTTGGT-TTTCGGAATCCCCGAGGTAATGATCAATAGGGAC-AGACGGGGGCATTCGTATTGCGACGTTAGAGGTG-AAATTCTTGGATCGTCGCAAGACGGACCGAAGCGAAAGCATTTGCCAAGAATGTTTTCTCTGATCAAGAACG-AAAGTTAGAGGTTCGAAGGCGATCAGATACCGCCCTAGTTCTAACCATAAACGATGCCAGCCAGCAATCCGCCGAAGTTCCTCCGATGACTCGGCGGGCGG-CTT---CCGGGAAACC-AAAGCTTTTGGGTTCCGGGGGAAGTATGGTTGCAAAGCTGAAACTTAAAGGAATTGACGGAAGGGCACCACCAGGAGTGGAGCCTGCGGCTTAATTTGACTCAACACGGGAAACCTCACCAGGCCCGGACACCGGGAGGATTGACAGATTGAGAGCTC-TTTCTTGATTCGGTGGGTGGTGGTGCATGGCCGTTCTTAGTTGGTGGAGCGATTTGTCTGGTTAA-TTCCGATAACGAACGAGACTCTAGCCTGCTAACTAGTCG-C----------------------------------------------------------------------------------------------------------------TTCCGGTATC--C-CCTGT-------GCTACCGGCGACTT-CTGA---TCTTCTTAGAGGGACAGGCGGCTTCTAGCCGCACGAGATTGAGCAATAACAGGTCTGTGATGCCCTTAGATGTTCTGGGCCGCACGCGCGCTACACTGAAGGAATCAGC--GTGT-CCTCCC-TGGCCGAAAGGTCCGGGTAACCCGCTGAACCTCCTTCGTGCTAGGGATTGGGGCTTGCAATTGTTCCCCATGAACGAGGAATTCCCAGTAA-GCGCGAGTCA-TAAGCTCGCGTTGATTACGTCCCTGCCCTTTGTACACACCGCCCGTCGCTACTACCGATTGAATGATTTAGTGAGGTCTTCGGACCGGTGGGCGAGG----G-GGTTT-TCC------TCCTCGATTCC-ACC--GGGAAGATGCCCAAACTTGATCATTTAGAGGAAGTAAAAGTCGTAACAAGGT???????????????????????????????????????????????????????????????????????????????????????????????????????????????????????????????????G-CGTG--TGAAATAG-AACGCAG-GGAAATGTCGTGTGTGGGACGCT-CCG--CA------ACCCGAGGT-TCG----G--CGGCGAGTTC-AAGTCTCC-CTTGAACGGGGCCACA-GCCCGCAGAGGGTGCCAGGCCCGTA--G-AGACCG--CT-GC----CGT-TCCC-GGGG---GGAGCCGTCCTCAGAGTCGTGTTCCTTGAGAGTGGAGCACTAAGTGGGTGGTAAACTCCATCTAAGGCTAAATATGACCACGAGACCGATAGCGAACAAGTACCGTGAGGGAAAGTTGAAAAGAACTTTGAAGAGAGAGTTCAATAGTACGTGAAACCGTTCAGGGGT-AAACGGGAGGGATCCGGAAT----GCG-AAAGGG---TAGACTCA--A-TCCCG-T------------------CCGC-----------T----CGT--TGACA-------CCCGGTCC--GCG-----TTTC-CGGAT--GTC-GTCGGC-CGCC-------GGCCGCA-C----CG-CAAGGTG----T--G-TG--TC-GCG-TTAGG----TCG-G-CGGCAC--------CGG----CCGGTC--GGG---------------------TCG---TTTGGCGG-----------CGGCGG---GCTGCAC---------------TTC---TA--TCCCAG--TA-GC-ACGTCGCGACCCGTTGGA-CG-------------------GGGGTCT--AA-------------GG--C-C-CGGGA---T-------------GGA-------GCCCGA--G----GG-----------GGCC---GCC---GAG-----G-AA----------TC-TCGGACT-AAC------GGTCT-C-C----CGGA----CC--CC-GG-----T-----CGCCCGGCCC-C-AG------------TTCGACGG--T----AGCA----ATCGAG-----GA-GATG--GCCCG---------------YTC------------------------------------------------------------------------AGGCGA--------G---------------CGTCC---GGCCCGGT-GG-------ACAAGCT---------------------------CCGCGGG------------------------------------------TT-CT----------GGTCGG------TGC----------CGCGGC--C-AACGC---------CGCG-TCC--CGGCCGC---------CCGT--GGGCT----GTT-GG---TC---T--------------CCG-G----AGT-TC--------------------T--CGG-AC----AGC-TTT-----GGC---C----------G------T--T-CTCCC---------GTCTGCGGCG--CTGTTGCTT-CGGAT-ACCTT-------CCC-GACCCGTCTTGAAACACGGACCAAGGAGTCTAACATGTGCGCGAGTC-ACTGGG-A-AACA---CTAA---ACCC--AGAGGCGCAATGAAAG---TGG-----------------G-GC------------------------G-----------------G---------------C---C----TC------------------GT-------------------------------GCC--GC-C----------------TT-----------------GGGAGGATGG----C-T----------CT---------CT----T---C-T------------------GGG-----------G-A--------------------------------GCC---------CGCACTCCCGGGGCGC--------CCCGGC--TT---------CG-------GCC--GTGG-GC---------------GCA-CTCAGAGC-GTACACGTTGGGACCCGAAAGATGGTGAACTATGCCTGGTCAGGA-CGAAGT-CAGGGGAAACCCTGATGGAGGTCCGCAGCGATTCTGA-CGTGCAAATCGATCGTCAGAGCTGGGTATAGGGGCGAAAGACTAATCGAACCATCTAGTAGCTGGTTCCCTCCGAAGTTTCCCTCAGGATAGCTGGC-----------------------GCCC-----G----------CTTGG-----------------AA--CA-GGC---GAGTCTCATCCGGT-AAAGCGAATGATTAGAGGCCTTGGGGCCGAAACGACCTCAACCTATTCTCAAACTTTAAATGGGTGAGAACT-----CCGGCTT-------------GCTC----GA--------G------T-----------GAAG--C------------------------CG----------C-------G-------------AG---------------------------------------------------GT----------------------------------G------GATC-A-GGGT---GCCAAGTGGGCCATTTTTGGTAAGCAGAACTGGCGCTGTGGGATGAACCAAACGCCGGGTTAAGGCGCCTAAACCGGAGCTCATGGGAGACCATGAAA-GGCGTTGGTTGCTTAAGACAGCAGGACGGTGGCCATGGAAGTCGGAAGCCGCTAAGGAGTGTGTAACAACTCACCTGCCGAAGCAACTAGCCCTGAAAATGGATGGCGCTAAAGCTCCGTGCCTATACCCGGCCGCCGG---TAGGCA-----------------------------TAGGCG---------------TGAGC----CGCTCT----------------------AGGGCG-GCAAGCGCGC------GAAGCCCCGGCGAGTAGGAGGG-CGCGGCGGTGTGCGCGGAAGGGTCTGGGCGTGAGCCTGCCTGGAGCCGCCGCCGGTGCAGA-TCTTGGTGGTAGTAGCAAATACTCAAGCGAGGGCCTTGAGGGCTG-ATGTGGAGAAGGGTTTCGTGTGAACAGCCGTTGCACACGAGTCAGTCGATCCTAAG-CCCTAGGAGAAA-TCCGATGTCGATGTGGGGGACTTTAAAAGCCC-------------------CCCCTCGTC--GG---------------------------------GCGAAAGGGAATCCGGTTCCTATTCCGGAACCCGGCAGCG---GAACCGAA------------------------------------TAT---CGGG-CCCTCGA------------------------------------------AAGAGAAGCT-------------------------------------------------------------------------------------------------------CGTCGGGGTAACCCAAAGGGACCCGGAGACGCCGTCGGGAGACCCGGGCAGAGTTTTCTGTTCTGCATAAGCGTTCGAGTTCCCTGGAATCCTCTAGCAGGGAGATAGGGTTTGGAACGCG-AAGAGCACCGCAGTTGCGGCGGTGTCCGGGTCGTCCCCTCGGACCTTGAAAATCCGGGAGAGGGTCACGCGGAGGTGTCGCGCCGGCTCGTACCCATATCCG?????????????????????????????????????????????????????????????????????????????????????????????????ATTATCTTACTTCCATGATCATTCAATATTCATCATCACAATAATTGTTACTACCGTAGGTTATATAATTCTATCTCTTATCATTAACAAATTTATAGATCGACATGTTATAGATGGTCAATTTCTAGAGATTTTATGAACTATCCTTCCAGGAGTAGTATTAGTATTTATTGCTTTACCCTCCCTACGAATTCTCTATTTAATTGACGAA---AATTCTAACCCTATCTTAACATTAAAAACAATTGGTCACCAATGATACTGAAGTTATGAATATTCCGATTTTCTAGAT---GTTGAATTCGACTCTTACATAGTTCCCCAAAATGATTTAGACCCTTTTAATATTCGCCTGATTGAAGTGGATAATCGAACTACTATTCCTATAAATATTCTCACACGAATCTTAATTACATCTGAAGATGTAATCCATTCCTGAACAATCCCTTCAATTGGAGTTAAAGCAGATGCTACCCCAGGACGATTAAACCAAGCTACATTCTGGTTTAATCGTCCTGGGGTCTTTTATGGACAATGTTCAGAAATCTGTGGGGCAAACCACAGATTTATACCCATCGTGATAGAAAGTTCCTCAACTACAGA??????????????????????????????????????????????????????????????????????????????????????????????????????????????????AGAATTTTAATCCGAACTGAATTAGGTCAACCTGGATCTCTAATTGGTGATGACCAAATTTACAATGTTATTGTTACAGCTCACGCCTTCATTATAATTTTTTTCATGGTCATACCTATTATAATTGGAGGATTTGGAAATTGATTAGTTCCCCTCATATTAGGAGCCCCTGACATAGCTTTCCCCCGTATAAATAATATAAGATTCTGACTACTACCTCCCTCAATTATTTTATTATTAATTGGTAGTATAGTAGAAAGAGGAGCAGGTACAGGATGAACAGTCTACCCTCCTTTATCCGCTAGAATTGCTCATGCAGGTCCAGCCGTAGATTTAACAATTTTCTCACTTCATCTAGCTGGAATATCAAGAATTATAGGAGCTGTAAACTTTATTACAACAATAATCAACATAAAACCCCTTTACATAAATCAAACACAAATACCTTTATTTGTTTGATCTGTAGGAATTACTGCCCTTCTTCTTTTACTCTCTTTACCAGTCTTAGCAGGAGCTATTACTATACTTCTAACAGACCGAAATCTTAATACCTCCTTTTTCGATCCCGCTGGAGGAGGGGATCCTATTCTCTATCAACACCTCTTCTGATTTTTTGGGCATCCAGAAGTTTATATTTTAATTCTACCAGGATTTGGTATAATCTCACATGTAATCTCTCACGAAAGAGGGAAAAGGGAAGCTTTCGGAAACTATGGTATAATCTGAGCTATATCTGCAATTGGTTTCCTTGGATTTGTTGTATGAGCTCACCATATATTTACTGTAGGTATAGATGTTGATACTCGGGCTTATTTCACAGGAGCTACCATAATTATTGCTGTTCCCACTGGTATTAAAATCTTCAGCTGATTAGCAACTATATATGGATCAAGGGTTATCTACACCCCCTCCTCACTATGAGCTTTAGGATTTATTTTCCTTTTTACTGTAGGAGGACTCACTGGAGTAATCCTTGCAAATTCAGCAATCGACATTATTCTTCATGATACTTACTATGTAGTAGCCCACTTCCACTATGTTTTATCTATAGGAGCTGTTTTCGCCATTATAGCAGGATTTATTCACTGATACCCCTTATTTACAGGACTTTCAATAAATTCTAATTGACTTAAAAGCCAATTCTTTGTCATATTTGTAGGAGTTAACTTAACCTTTTTCCCTCAACACTTCCTTGGTCTTGCAGGGATGCCTCGACGATACTCGGATTATCCTGATGCTTATACTACTTGAAATATTATTTCCACCTCGGGATCAATTATCTCATTTATTGCTGTAATTATATTTATTATAATTATCTGAGAAAGTATAGTAAGCAATCGATCCCTCCTGTTTGCATCTCAATTAACTAGATCAGTTGAATGAGCTCATAACTACCCCCCAGCAGAGCATACTTACAATGAATTAAC???????????????????????????? [10342 bp]
'Amorphoscelis sp MN240' ?????????????ATACCC---TATTAT--TTTTAG-TAT-------------A-A-----A-----GTGAATTAG-A-AACTAGAGTAATAT--TAGT--T-AT--GA--TCTTGAAACTTAAAGAATTT-GGCGG-TATT-ACAG-TCTTTTTAGAGGAATCTGTTAT--GTAATCGATA-GTCCACG-TT-GAA-CCTT-ACTT--A-----T-T-T-T-----ATT--------T-------CTTGTATACCGCTGT------T------T--A-----TGATT---ATATTTG-AAAA---T--A--------ATATTCG--AGA---T-AGATA----A-GT----A-AT-T------AATATTTCAAGTCAAGGTGCAG-------------T-T-A-T--------------------TTA--------T-----A------AG--T-TG------AA-T-----------AATGGATTACAA----T---A-AG--TTG------A-AT--T--------TA-------------A----A-CGGAT-T---------A--TTT-----T--T-G--T--AA----GGA--------AA--------T---TTG-AAGGTGGATTTAAT-TGTAA-T-----TT-TT-----TAAAGAT-TGTTTAAAT-G-A---------TTA--TA--GCTCTG-TAATATGTACACATCG-CCC???????????????????????????????GGT--TT-CT-T----GATT---------AAATAG------GAGATTTA-ACCTGCCCCCT-G------AA-A---G-A-TT----TTTAAG-GGCCGCAG-TA-TTTTGACTGTGCAAAGGTAGCATAATCATTAGTCT-TTTAATTGAAGGC-TGGTATGAATGGTTGGATGAGGTAATA-ACTGT--CTT--------------A---TG--AGA-AT---TT-------TTT-TTGAAGTTAGGTATTAG--GTAAAAAAAC-CTAAATATTATTAGGGGACGAGAAGACCCTATAGAGTT--T-A----ATA-----------------------AGTT-A----ATT--AAT-TAA---TTA-AG---------TTTTTAAAA-------------AATT-T-T---A--GGT--TGATTA-A---TG-------A--------AT--T---------TATTTGATTGGGGTGA---TTTAA---A----GAT----AT--AA-AAAACT-CTTTAT--------A----A-AGA------TTAAT--G--TA---ATTTTTA-GTA----T----A---TTGATCC--A-T--A------T-------TATT---GTGAT-TAGAAGATTAAATTACC-TTAGGGATAACAGCATAATTTCTTTTGAGAGTTCATATCGAAAAA-GAAGATTGTGACCTCGATGTTGGATTAAGA-TAAATTT---T-GGGTGTAGATGTTT--A---AT--A-ATTAGGTCTGTTCGACCTTTAAATT-CTTACA??????????????????????????CAAAGATTAAGCCATGC-ATGTCTCAGTGCAAGCCGAATT-AAGGTGAAACCGCGAATGGCTCATTAAATCAGTTATGGTTCCTTAGATGG--TGCACA--GT----TACTTGGATAACTGTGGTAATTCTAGAGCTAATAC--ATGC-AACTC-GGTCCCG--ACCGGCGACGG-AAG---GGACGCTTTTATTAGA--TCAAAACCAAT-CG--------------------GTC---------CT--C----GG------------------------ACCG-TTTGCCTTGGTGACTCTGAATAAA-TTGTG-GCAGATCGCACGGCCT-C-GAGCCGGCGACGCATCTTTCAAATGTCTGCCTTATCAACTGTCGATGGTAGGTTCTGCGCCTACCATGGTTGTAACGGGTAACGGGGAATCAGGGTTCGATTCCGGAGAGGGAGCCTGAGAAACGGCTACCACATCCAAGGAAGGCAGCAGGCGCGCAAATTACCCACTCCCGGCACGGGGAGGTAGTGACGAAAAATAACGATACGGGACTCA--TCCGAGGCCCCGTAATCGGAATGAGTACACTTTAAAT-CCTTTAACGAGTATCCATTGGAGGGCAAGTCTGGTGCCAGC-AGCCGCGGTAATTCCAGCTCCAATAGCGTATATTAAAGTTGTTGCGGTTAAAAAGCTCGTAGTCGGACTTGTG-TCCCACGCTGCCGGTTCACCG-CCC-GTCGGTGT---TTAACTG-GCATG-CACGTGC-GGACGTCCTG-CCGG-TGG---------CC-----------------C-----------GAG-----CCG------------------G---------CGC----------------------AG---------------------------------------------------GT-------------------------------------------------------------------------CTC--GC------------------------------------------------------------------------------------------------------------------------------------------------------------------------------------------A----------------------------------------------CCTGT-CG----------------------------TC------CGGG--------------G--AAGG-----------------------CCTA-T---CA--TACCCGTCGC-GGTGCTCTTAACCGAGTGTCTCGATGGGCCGGCACGTTTACTTTGAACAAATTAGAGTGCTTAAAGCAGGC-AGC-ATCCGCC--TGAATACCGAGTGCATGGAATAATGGAATAGGACCTCGGTTCTAT-TT-TGTTGGT-TTTCGGAATCCCCGAGGTAATGATCAATAGGGAC-AGACGGGGGCATTCGTATTGCGACGTTAGAGGTG-AAATTCTTGGATCGTCGCAAGACGGACCGAAGCGAAAGCATTTGCCAAGAATGTTTTCTCTGATCAAGAACG-AAAGTTAGAGGTTCGAAGGCGATCAGATACCGCCCTAGTTCTAACCATAAACGATGCCAGCCAGCAATCCGCCGAAGTTCCTCCGATGACTCGGCGGGCGG-CTT---CCGGGAAACC-AAAGCTTTTGGGTTCCGGGGGAAGTATGGTTGCAAAGCTGAAACTTAAAGGAATTGACGGAAGGGCACCACCAGGAGTGGAGCCTGCGGCTTAATTTGACTCAACACGGGAAACCTCACCAGGCCCGGACACCGGGAGGATTGACAGATTGAGAGCTC-TTTCTTGATTCGGTGGGTGGTGGTGCATGGCCGTTCTTAGTTGGTGGAGCGATTTGTCTGGTTAA-TTCCGATAACGAACGAGACTCTAGCCTGCTAACTAGTCG-C----------------------------------------------------------------------------------------------------------------TTCCGGTATC--C-CCTGT-------GCTACCGGCGACTC-CTGA---TCTTCTTAGAGGGACAGGCGGCTTCTAGCCGCACGAGATTGAGCAATAACAGGTCTGTGATGCCCTTAGATGTTCTGGGCCGCACGCGCGCTACACTGAAGGAATCAGC--GTGT-CCTCCC-TGGCCGAAAGGTCCGGGTAACCCGCTGAACCTCCTTCGTGCTAGGGATTGGGGCTTGCAATTGTTCCCCATGAACGAGGAATTCCCAGTAA-GCGCGAGTCA-TAAGCTCGCGTTGATTACGTCCCTGCCCTTTGTACACACCGCCCGTCGCTACTACCGATTGAATGATTTAGTGAGGTCTTCGGACCGGTGGGCGAGG----G-GGTTT-TCC------TCCTCGATTCC-ACC--GGGAAGATGCCCAAACTTGATCATTTAGAGGAAGTAAAAGTCGTAACAAGGT??????????????????????????????????????????????????????????????????????????????????????????TAGCGGCGAGCGAACAGGGAGGA-GCCCAGCACGGAATCCCG-CGTG--TGAAATAG-AACGCAG-GGAAATGTCGTGTGTGGGACGCT-CCG--CA------ACCCGAGGT-TCG----G--CGGCGAGTTC-AAGTCTCC-CTTGAACGGGGCCACA-GCCCGCAGAGGGTGCCAGGCCCGTA--G-AGACCG--CT-GC----TGT-TCCC-GGGG---GGAGCCGTCCTCAGAGTCGTGTTCCTTGAGAGTGGAGCACTAAGTGGGTGGTAAACTCCATCTAAGGCTAAATATGACCACGAGACCGATAGCGAACAAGTACCGTGAGGGAAAGTTGAAAAGAACTTTGAAGAGAGAGTTCAATAGTACGTGAAACCGTTCAGGGGT-AAACGGGAGGGATCCGGAAT---GTCG-AACGGG---GAGACTCA--A-TCCCG-C------------------CCGC-----------T----CGT--CGACA-------CCCGGTCC--GCG-----TTTC-CGGAT--GTC-GTCGGC-CGCC-------GGCCGCA-C----CG-CAAGGTG----C--G-TG--TC-GTG-TTAGG----TCG-G-CGGCAC--------CGG----CCGGTC--GGG---------------------TCG---TTTGGCGG-----------CGGCGG---GCTGCAC---------------TTC---TC--TCCCAG--TA-GC-ACGTCGCGACCCGTTGGA-CG-------------------GGGGTCT--AA-------------GG--C-C-CGGGA---T-------------GGA-------GCCCGA--G----GA-----------GGCC---GCC---GAG-----G-AA----------TC-TCGGATC-CAC------GGTCT-C-C----CGGA---CC---CC-GG-----T-----CGCCCGGCCC-C-AG------------TTCGACGG--T----AGCA----ATCGAG-----GA-GATG--GCCCG---------------CTC------AGGC------------------------------------------------------------------GA--------G---------------CGTCC---GGCCCGGT-GG-------GCAAGCT---------------------------CCACGGG------------------------------------------TT-AT----------GGTCGG------TGC----------CGCGGC--C-AACGC---------CGCG-TCC--TGGCCGC---------CCGT--GGGCT----GCT-GG---TC---T--------------CCG-G----AGT-TC--------------------T--CGG-AC----AGC-TTT-----GGC---C----------G------T--T-CTCCC---------GTCTGCGGCG--CTGTTGCTT-CGGAT-GCCTT-------CCC-GACCCGTCTTGAAACACGGACCAAGGAGTCTAACATGTGCGCGAGTC-ACTGGG-A-ACCA---CTAA---ACCC--AGAGGCGCAATGAAAG---TGG-----------------G-GC------------------------G-----------------G---------------C---C----TC------------------GT-------------------------------GCC--GC-C----------------GA-----------------GGGAGGATGG----C-T----------CC---------CT----T---C-T------------------GGG-----------G-A--------------------------------GCC---------CGCACTCCCGGGGCGC--------CCCGGC--TT---------CG-------GCC--GTGG-GC---------------GCA-CTCGGAGC-GTACACGTTGGGACCCGAAAGATGGTGAACTATGCCTGGTCAGGA-CGAAGT-CAGGGGAAACCCTGATGGAGGTCCGCAGCGATTCTGA-CGTGCAAATCGATCGTCAGAGCTGGGTATAGGGGCGAAAGACTAATCGAACCATCTAGTAGCTGGTTCCCTCCGAAGTTTCCCTCAGGATAGCTGGC-----------------------GCCC-----G----------CTTGG---------------A-AC--GA-GGC---GAGTCTCATCCGGT-AAAGCGAATGATTAGAGGCCTTGGGGCCGAAACGACCTCAACCTATTCTCAAACTTTAAATGGGTGAGAACT-----CCGGCTT-------------GCTC----GA--------G------T-----------GAAG--C------------------------CG----------C-------G-------------AG---------------------------------------------------GC----------------------------------G------GATC-A-GGGT---GCCAAGTGGGCCATTTTTGGTAAGCAGAACTGGCGCTGTGGGATGAACCAAACGCCGGGTTAAGGCGCCTAAACCGGAGCTCATGGGAGACCATGAAA-GGCGTTGGTTGCTTAAGACAGCAGGACGGTGGCCATGGAAGTCGGAAGCCGCTAAGGAGTGTGTAACAACTCACCTGCCGAAGCAACTAGCCCTGAAAATGGATGGCGCTAAAGCTCCGTGCCTATACCCGGCCGCCGG---TAGGCA-----------------------------TAGGCG---------------CGAGC-T---GCTCT----------------------AGGGCA-GCGAGCGCGC------GAAGCCCCGGCGAGTAGGAGGG-CGCGGCGGTGTGCGCGGAAGGGTCTGGGCGTGAGCCTGCCTGGAGCCGCCGCCGGTGCAGA-TCTTGGTGGTAGTAGCAAATACTCAAGCGAGGGCCTTGAGGGCTG-ATGTGGAGAAGGGTTTCGTGTGAACAGCCGTTGCACACGAGTCAGTCGATCCTAAG-CCCTAGGAGAAA-TCCGATGTCGATGCGGGGGACTTT--------------CAAAAGC-CC---CCCCTCGTT--GG---------------------------------GCGAAAGGGAATCCGGTTCCTATTCCGGAACCCGGCAGCG---GAACCGAA------------------------------------TAT---CGGG-CCCTCGA------------------------------------------AAGAGAAGCT-------------------------------------------------------------------------------------------------------CGTCGGGGTAACCCAAAGGGACCCGGAGACGCCGTCGGGAGACCCGGGCAGAGTTTTCTGTTCTGCATAAGCGTTCGAGTTCCCTGGAATCCTCTAGCAGGGAGATAGGGTTTGGAACGCG-AAGAGCACCGCAGTTGCGGCGGTGTCCGGGTCGTCCCCTCGGACCTTGAAAATCCGGGAGAGGGTCACGCGGAGGTGTCGCGCCGGCTCGTACCCATATCCGCAGCAGGTCTCCAAGGTGAAGAGCCT???????????????ATGGCAACATATATAAGATTCAATTTTCAAGATAGAGCTTCTCCCTTAATAGAACAACTATCTTACTTTCATGATCATTCAATATTCATTATTATAATAATTGTTACAACTGTAGCCTATATAATTTTAACTCTCATATTCAATAAATTCATAGATCGTCACGTAATAGATGGTCAACTCCTAGAAATCCTATGAACCATTTTACCAGGAATTGTATTAATTTTTATTGCACTTCCTTCATTACGAATTTTATACTTAATTGACGAA---AATTCAAATCCCATCCTCACTATAAAAACCATTGGTCACCAATGATACTGAAGTTATGAATATTCAGACTTCCTAGAT---GTTGAATTTGATTCATATATAGTCCCACAAAATGAATTAGATCCTTTTAATATTCGATTAATTGAAGTAGATAATCGTACTACCCTTCCCATAAATACTCTAACACGAATCCTCATTACATCAGAAGATGTAATTCACTCATGAACTATCCCCTCAATTGGAGTAAAAGCTGATGCTACTCCCGGCCGACTAAATCAAGCTACTTTTTGATTTAACCGACCAGGGGTCTTCTATGGCCAATGTTCAGAAATTTGTGGGGCAAATCACAGATTTATACCAATTGTTATAGAAAGAACATCAACATTAGATTTCTTAAAATGAATTT?????????????????????????????????????????????????????????????????????????????????????????????????AGAATACTAATTCGAACTGAACTAGGTCAACCAGGTTCTCTTATTGGTGATGATCAAATCTATAATGTTATTGTAACAGCTCACGCCTTTATTATAATTTTCTTCATAGTTATACCAATTATAATTGGAGGCTTTGGTAATTGATTAGTTCCCTTAATATTAGGAGCCCCAGATATAGCATTCCCTCGTATAAACAACATAAGATTTTGATTATTACCTCCCTCAATCATTTTATTATTAATTGGAAGTATAGTAGAAAGTGGAGCAGGAACAGGATGAACAGTATATCCCCCACTTTCCGCCAGTATTGCCCATGCAGGGCCCGCTGTTGACTTAACAATTTTCTCTCTTCATCTCGCAGGTATATCTAGAATTATAGGAGCAGTAAACTTTATTACAACAATAATTAATATAAAACCTATCTACATAAACCAAACACAAATACCTTTATTTGTATGATCAGTAGGTATTACAGCCCTCCTTCTACTATTATCCTTACCAGTTCTTGCAGGAGCTATTACTATACTTCTTACAGATCGTAACCTTAATACATCTTTCTTTGATCCTGCAGGAGGAGGAGATCCAATTCTATATCAACATTTATTCTGATTTTTTGGACATCCAGAGGTTTATATTCTTATTTTACCAGGATTTGGTATAATTTCACATGTTATTTCACATGAAAGAGGTAAAAAGGAGGCCTTCGGAAATTATGGTATAATTTGAGCTATATCAGCAATTGGATTCTTAGGATTTGTAGTATGAGCTCACCATATATTTACTGTTGGTATAGATGTAGACACTCGAGCTTATTTCACAGGAGCCACTATAATTATTGCAGTCCCTACCGGTATTAAAATCTTTAGATGACTTGCAACCATATATGGTTCAAAAATTAATTATAGTCCTGCATCATTATGAGCATTAGGATTTATTTTCCTCTTTACCGTAGGTGGTTTAACTGGAGTCATTTTAGCAAATTCAGCAATTGATATTATCTTACATGATACTTATTATGTAGTAGCTCATTTCCATTATGTTTTATCTATAGGAGCTGTATTTGCTATTATAGCAGGATTTATTCACTGATACCCTTTATTTACAGGACTTACAATAAATCCTACTTGATTAAAAAGCCAATTCTTTATTATATTTGTAGGAGTAAATTTAACTTTCTTCCCTCAACACTTCTTAGGTCTTGCAGGAATACCTCGTCGATATTCAGATTATCCAGATGCATATACTACATGAAATATTATCTCATCATCTGGTTCAATTATTTCATTTATTGCAGTAATCATATTTATTTTAATTATTTGAGAAAGCCTAGCAAGTAACCGATCCATCTTATTTGCCTCACAAATAAATAGTGCAATTGAATGAGCTCACAATTATCCTCCTGCAGAACATACCTATAATGAATTAAC???????????????????????????? [10342 bp]
'Amorphoscelis sp MN317' ?????????????ATACCC---TATTAT--TTTTAT-TGT-------------A-A-----A--TTTGTT-------A-AGCCAGAGTAATAT--TAG-T-T-AA--GG--TCTTAAAACTTAAAGAATTT-GGCAG-TATT-ACAG-TCTGTTTAGAGGAATCTGTTAT--GTAATTGATA-ATCCACA-TT-GAA-CCTT-ACTT--A-----T-T-T-TT----ATT--------T-------CTTGTATACCGCTGT------T------T--G-----GGAAT---ATATTTT-ATAA---T--A--------ATATTCG--AGA---T-AAATA----A-TT----A-AT-T------AAAATTTCAAGTCAAGGTGCAG-------------T-A-A-T--------------------ATT--------T-----A------AG--T-TG------AA-T-----------AATGGATTACAA----T---A-AA--TTA------A-AT--T--------TA-------------T----A-CGGAT-A---------AT-TTA-----T--G-T--A--A--T--ATT--------GA--------T---ATG-AAGGTGAATTTATT-TGTAA-T-----TT-TG-----TAAAGAT-TATAAAAAT-G-A---------TTA--AA--GCTCTG-TAATATGTACACATCG-CCC???????????????????????????????GGT--TT-CT-T----GATT---------GGTTAA------GAGATTTA-ACCTGCCCACT-G------AT-ATTTA---------TTGAAG-GGCCGCAG-TA-TTTTGACTGTGCGAAGGTAGCATAATCATTAGTCT-TTTAATTGAAGGC-TAGTATGAATGGTTGGATGAGGTAAAT-ACTGT--CTT--------------A---TA--ATA-AT---TA-------TAC-CTGAAATTAGATATTAA--GTTAAAATAC-TTAAATAGTATTAGGGGACGAGAAGACCCTATAGAGTT--T-A----ATA-----------------------AGA-------ACTTGAAT-TAG---TTG-AG---------TTA--ATTA--A---------TAATT-T-T---T--GGT--T-AGTT-T---AA-------A-------GGT--T---------TATTTGGTTGGGGTGA---TCAAA---A----GAT----AT--AA-AAAACT-CTTTAT--------T----A-AAA------TAAAT--A--TT---CTAATTA-AAT----T----T---GTGATCC--A-T--A------A-------AATT---GTGAT-TGAAAGATTAAATTACC-TTAGGGATAACAGCATAATTCTTTTAAAGAGTTCATATCGAAAAA-AGAGATTGTGACCTCGATGTTGGATTAAGA-TAAATTT---T-GGGTGTAGATGTTTTTT---GT--G---AGGGTCTGTTCGACTTTTAAATT-CTTACA?????????????????????????TCAAAGATTAAGCCATGC-ATGTCTCAGTGCAAGCCAAATT-AAGGTGAAACCGCGAATGGCTCATTAAATCAGTTATGGTTCCTTAGATGG--TGCACA--GT----TACTTGGATAACTGTGGTAATTCTAGAGCTAATAC--ATGC-AACTC-GGTCCCG--ACCGGCGACGG-AAG---GGACGCTTTTATTAGA--TCAAAACCAAT-CG--------------------GTC---------TT--C----GG------------------------GCCG-TTTGCCTTGGTGACTCTGAATAAA-TTGTG-GCAGATCGCACGGCCT-C-GAGCCGGCGACGCATCTTTCAAATGTCTGCCTTATCAACTGTCGATGGTAGGTTCTGCGCCTACCATGGTTGTAACGGGTAACGGGGAATCAGGGTTCGATTCCGGAGAGGGAGCCTGAGAAACGGCTACCACATCCAAGGAAGGCAGCAGGCGCGCAAATTACCCACTCCCGGCACGGGGAGGTAGTGACGAAAAATAACGATACGGGACTCA--TCCGAGGCCCCGTAATCGGAATGAGTACACTTTAAAT-CCTTTAACGAGTATCCATTGGAGGGCAAGTCTGGTGCCAGC-AGCCGCGGTAATTCCAGCTCCAATAGCGTATATTAAAGTTGTTGCGGTTAAAAAGCTCGTAGTCGGACTTGTG-TCCCACGCTGCCGGTTCACCG-CCC-GTCGGTGT---TTAACTG-GCATG-CACGTGC-GGACGTCCTG-CCGG-TGG---------CC-----------------C-----------GAG-----CCG------------------G---------CGC----------------------AG---------------------------------------------------GT-------------------------------------------------------------------------CTC--GC------------------------------------------------------------------------------------------------------------------------------------------------------------------------------------------A----------------------------------------------CCTGT-CG----------------------------TC------CGGG--------------G--ATGG-----------------------CCTA-T---CA--TACCCGTCGC-GGTGCTCTTAACCGAGTGTCTCGATGGGCCGGCACGTTTACTTTGAACAAATTAGAGTGCTTAAAGCAGGC-AGC-ATCCGCC--TGAATACCGAGTGCATGGAATAATGGAATAGGACCTCGGTTCTAT-TT-TGTTGGT-TTTCGGAATCCCCGAGGTAATGATCAATAGGGAC-AGACGGGGGCATTCGTATTGCGACGTTAGAGGTG-AAATTCTTGGATCGTCGCAAGACGGACCGAAGCGAAAGCATTTGCCAAGAATGTTTTCTCTGATCAAGAACG-AAAGTTAGAGGTTCGAAGGCGATCAGATACCGCCCTAGTTCTAACCATAAACGATGCCAGCCAGCAATCCGCCGAAGTTCCTCCGATGACTCGGCGGGCGG-CTT---CCGGGAAACC-AAAGCTTTTGGGTTCCGGGGGAAGTATGGTTGCAAAGCTGAAACTTAAAGGAATTGACGGAAGGGCACCACCAGGAGTGGAGCCTGCGGCTTAATTTGACTCAACACGGGAAACCTCACCAGGCCCGGACACCGGGAGGATTGACAGATTGAGAGCTC-TTTCTTGATTCGGTGGGTGGTGGTGCATGGCCGTTCTTAGTTGGTGGAGCGATTTGTCTGGTTAA-TTCCGATAACGAACGAGACTCTAGCCTGCTAACTAGTCG-C----------------------------------------------------------------------------------------------------------------TTCCGGTATC--C-CCTGT-------GCTACCGGCGACTC-TTGA---TCTTCTTAGAGGGACAGGCGGCTTCTAGCCGCACGAGATTGAGCAATAACAGGTCTGTGATGCCCTTAGATGTTCTGGGCCGCACGCGCGCTACACTGAAGGAATCAGC--GTGT-CCTCCC-TGGCCGAAAGGTCCGGGTAACCCGCTGAACCTCCTTCGTGCTAGGGATTGGGGCTTGCAATTGTTCCCCATGAACGAGGAATTCCCAGTAA-GCGCGAGTCA-TAAGCTCGCGTTGATTACGTCCCTGCCCTTTGTACACACCGCCCGTCGCTACTACCGATTGAATGATTTAGTGAGGTCTTCGGACCGGTGGGCGAGG----G-GGTTT-TCC------TCCTCGATTCC-ACC--GGGAAGATGCCCAAACTTGATCATTTAGAGGAAGTAAAAGTCGTAACAAGGT??????????????????????????????????????????????????????????????????????????????????????????TAGCGGCGAGCGAACAGGGAGGA-GCCCAGCACGGAATCCCG-CGTG--TGAAATAT-AACGCAG-GGAAATGTCGTGTGTGGGACGCT-CCG--CA------ACCCGAGGT-TCG----G--CGGCGAGTTC-AAGTCTCC-CTTGAACGGGGCCACA-GCCCGCAGAGGGTGCCAGGCCCGTA--G-AGACCG--CT-GC----TGT-TCCC-GGGG---GGAGCCGTCCTCAGAGTCGTGTTCCTTGAGAGTGGAGCACTAAGTGGGTGGTAAACTCCATCTAAGGCTAAATATGACCACGAGACCGATAGCGAACAAGTACCGTGAGGGAAAGTTGAAAAGAACTTTGAAGAGAGAGTTCAATAGTACGTGAAACCGTTCAGGGGT-AAACGGGAGGGATCCGGAAT---GTCG-AACGGG---GAGACTCA--A-TCCCG-T------------------CCGC-----------T----CGT--TGACA-------CCCGGTCC--GCG-----TTTC-CGGAT--GTC-GTCGGC-CGCC-------GGCCGCA-C----CG-CAAGGTG----T--G-TG--TC-GCG-TTAGG----TCG-G-CGGCAC--------CGG----CCGGTC--GGG------------------------TCGTTTGGCGG-----------CGGCGG---GCTGCAC---------------TTC---TC--TCCCAG--TA-GA-ACGTCGCGACCCGTTGGA-CG-------------------GGGGTCT--AA-------------GG--C-C-CGGGA---T-------------GGA-------GCCCGA--G----GA-----------GGCC---GCC---GAG-----G-AA----------TC-TCGGACT-AAC------GGTCTCC------CGGA----CC--CC-GG-----C-----TGCCCGGCCC-C-AG------------TTCGACGG--T----AGCA----ATCGAG-----GA-GATG--GCCCG---------------CTC------------------------------------------------------------------------AGGCGA--------G---------------CGTCT---GGCCCGGT-GG-------GCAAGCT---------------------------CCGCGGG------------------------------------------TT-CT----------GGTCGG------TGC----------CGCGGC--C-AACGC---------CGCG-TCC--CGGCCGC---------CCGT--GGGCT----GCT-GG---TC---T--------------CCG-G----AGT-TC--------------------T--CAG-AC----AGCTTT------GGC---C----------G---------TTCTCCC---------GTCTGCGGCG--CTGTTGCTT-CGGAT-GCCTT-------CCC-GACCCGTCTTGAAACACGGACCAAGGAGTCTAACATGTGCGCGAGTC-ACTGGG-A-ACCA---CTAA---ACCC--AGAGGCGCAATGAAAG---TGG-----------------G-GC------------------------G-----------------G---------------C---C----TC------------------GT-------------------------------GCC--GC-C----------------AG-----------------GGGAGGATGG----C-T----------CC---------CT----T---C-T------------------GGG-----------G-A--------------------------------GCC---------CGCACTCCCGGGGCGC--------CCCGGC--TT---------CG-------GCC--GTGG-GC---------------GCA-CTCAGAGC-GTACACGTTGGGACCCGAAAGATGGTGAACTATGCCTGGTCAGGA-CGAAGT-CAGGGGAAACCCTGATGGAGGTCCGCAGCGATTCTGA-CGTGCAAATCGATCGTCAGAGCTGGGTATAGGGGCGAAAGACTAATCGAACCATCTAGTAGCTGGTTCCCTCCGAAGTTTCCCTCAGGATAGCTGGC-----------------------GCCC-----G----------CTTGG---------------A-AC--GA-GAC---GAGTCTCATCCGGT-AAAGCGAATGATTAGAGGCCTTGGGGCCGAAACGACCTCAACCTATTCTCAAACTTTAAATGGGTGAGAACT-----CCGGCTT-------------GCTC----GA--------G------T-----------GAAG--C------------------------CG----------C-------G-------------AG---------------------------------------------------GT----------------------------------G------GATC-A-GGGT---GCCAAGTGGGCCATTTTTGGTAAGCAGAACTGGCGCTGTGGGATGAACCAAACGCCGGGTTAAGGCGCCTAAACCGGAGCTCATGGGAGACCATGAAA-GGCGTTGGTTGCTTAAGACAGCAGGACGGTGGCCATGGAAGTCGGAAGCCGCTAAGGAGTGTGTAACAACTCACCTGCCGAAGCAACTAGCCCTGAAAATGGATGGCGCTAAAGCTCCGTGCCTATACCCGGCCGCCGG---TAGGCA-----------------------------TAGGCG---------------TGAGC-C---GCTCT----------------------AGGGCG-GCAAGCGCGC------GAAGCCCCGGCGAGTAGGAGGG-CGCGGCGGTGTGCGCGGAAGGGTCTGGGCGTGAGCCTGCCTGGAGCCGCCGCCGGTGCAGA-TCTTGGTGGTAGTAGCAAATACTCAAGCGAGGGCCTTGAGGGCTG-ATGTGGAGAAGGGTTTCGTGTGAACAGCCGTTGCACACGAGTCAGTCGATCCTAAG-CCCTAGGAGAAA-TCCGATGTCGATGTGGGGGACTTT-----------------AAGCCCC---CCCCTCGTT--GG---------------------------------GCGAAAGGGAATCCGGTTCCTATTCCGGAACCCGGCAGCG---GAACCGAA------------------------------------TAT---CGGG-CCCTCGA------------------------------------------AAGAGAAGCT-------------------------------------------------------------------------------------------------------CGTCGGGGTAACCCAAAGGGACCCGGAGACGCCGTCGGGAGACCCGGGCAGAGTTTTCTGTTCTGCATAAGCGTTCGAGTTCCCTGGAATCCTCTAGCAGGGAGATAGGGTTTGGAACGCG-AAGAGCACCGCAGTTGCGGCGGTGTCCGGGTCGTCCCCTCGGACCTTGAAAATCCGGGAGAGGGTCACGCGGAGGTGTCGCGCCGGCTCGTACCCATATCCGCAGCAGGTCTCCARGGTGAARAGC?????????????????ATGGCAACATATGCAAATTTAGGATTTCAGGATAATGCTTCACCTTTAATAGAACAATTATCATATTTTCACGATCATTCAATATTTATTATTATAATAATTGTAATAACTGTAAGTTACATAATAATCTCTTTATTTATTAATAAATTAATAGATCGACATGCTATAGATAATCAATTATTAGAGCTTCTATGAACTATCCTCCCAGCAATTGTACTAATTTTTATTGCATTACCATCTCTACGAATTCTTTATTTAATTGACGAA---AATTCTAACCCTATATTAACAATAAAAACTATCGGTCATCAATGGTACTGAAGTTATGAATATTCAGACTTTCTAGAT---ATTGAATTTGATTCCTACATAATCCCTCAAAATGAATTAAACCTTTTTAATATCCGATTAATTGAAGTTGACAATCGAACCACTTTACCTATAAATATCCTTACACGAATTTTAATTACATCTGAAGATGTAATTCACTCATGAACTATCCCATCAATTGGGGTAAAAGCAGATGCAACACCAGGGCGTCTCAACCAAGCTAATTTCTGATTTAACCGTCCTGGTGTGTTTTATGGTCAATGCTCAGAAATTTGTGGAGCAAATCACAGATTTATACCAATTGTAATAGAAAGTACTTCAACTACCGATTTCCTAACATGAATTT?????????????????????????????????????????????????????????????????????????????????????????????????AGAATATTAATTCGAACTGAATTAGGTCAACCAGGTTCTTTAATTGGAGATGATCAAATCTATAATGTTATTGTCACAGCTCATGCTTTCATTATAATTTTTTTTATAGTGATACCTATTATAATTGGTGGGTTCGGTAATTGATTAGTACCTTTAATATTAGGAGCCCCAGATATAGCTTTTCCTCGAATAAATAATATAAGATTTTGACTTTTACCTCCTTCAATTATTTTACTATTAATTGGAAGTATAGTTGAAAGAGGTGYAGGTACAGGATGAACAGTCTATCCTCCCCTTTCAGCAAGAATTGCTCATGCAGGCCCAGCAGTAGATTTAACAATTTTTTCCCTTCATCTAGCCGGAATATCAAGAATTATAGGAGCTGTTAATTTTATTACAACCATAATTAACATAAAACCTGCTTATATAAATTTAACCCAAATACCTTTATTTATTTGATCAGTAGGAATTACCGCTTTACTTCTTCTCCTTTCATTACCTGTTCTTGCAGGAGCTATTACAATACTTTTAACCGACCGAAACTTAAATACATCTTTTTTTGATCCTGCTGGGGGAGGTGATCCAATTTTATATCAACACCTGTTCTGATTTTTTGGTCATCCTGAAGTGTACATTCTCATTTTACCCGGATTTGGTATAATTTCTCATATTATTTCTCATGAAAGAGGTAAAAAAGAAGCCTTTGGAAACTACGGAATAATTTGAGCAATATCTGCAATTGGATTTCTTGGATTTGTAGTATGAGCTCATCACATATTTACAGTAGGTATAGATGTTGATACTCGAGCCTACTTTACAAGAGCTACAATAATTATTGCTGTACCTACTGGAATTAAAATTTTTAGTTGACTAGCAACCATATATGGTTCAAAAATTGTATATAACCCAGCATCACTATGAGCATTAGGTTTTATTTTCTTATTTACAGTTGGGGGTTTAACAGGAGTTATCTTAGCTAATTCAGCTATTGATATTATATTACATGATACCTACTATGTAGTTGCTCATTTTCATTATGTATTATCAATAGGAGCAGTTTTTGCTATCATAGGAGGGTTTATTCATTGATATCCACTATTTACAGGACTTTCAATAAAATCAAATTGACTAAAGAGTCAATTCTTTACTATATTTCTAGGTGTAAATTTAACTTTCTTTCCACAACATTTTCTAGGTCTAGCAGGTATACCCCGACGATACTCTGATTATCCAGATGCCTATACCACTTGAAATATTATTTCATCATCTGGATCAATTATTTCATTTATCGCCGTAATAATATTCATCTTAATTATTTGAGAAAGAATAATCAGAAATCGATCTATACTTTTTTCTTCTCAAATAAATAGCTCAATTGAATGAATACATAATTTTCCCCCAGCAGAACATACTTATAATGAATTAAC???????????????????????????? [10342 bp]
'Amorphoscelis sp MN327' ?????????????ATACCC---TATTAT--TTTTAG-TATAAAA---------T-A-----A--TG---T-------A-GATCAGAGTAGTTT--TAG-T-T-AA--GT--TCTTAAAACTTAAAGAATTT-GGCGG-TATT-ATAA-TCTATTTAGAGGAATCTGTTAT--GTAATCGATA-GTCCACG-TT-GAA-CCTT-ACTT--A-----T-A-T-T------AT-------TT-------CTTGTATATCGCTGT------T------T-AG-----TGATT---ATATTTT-GAAG---T------T----ATAATCT--TAA---T-AAATT----A-AT----A-AT-T------AATATTTCAAGTCAAGGTGCAG-------------T-T-A-T--------------------GTA--------T-----A------AG--A-TG------AA-T-----------AATGGATTACAA----T---A-AA--TAA------A-AT--T--------TA-------------A----A-TGGAT-A---TT----TT-T-T-----T--T-G--T--AAGT---TG--------AA-------TA---TGG-AAGGTGGATTTAAT-TGTAATT-----TT-TT-----AAAAGAT-TTGTTTTGT-G-A---T-----TT---TA--GCTCTA-TAATATGTACACATCN-CCC???????????????????????????????GGT--TT-CT-T----GTAA---------AAGTAA------GAGATTTG-GCCTGCCCACT-G------AT-TGTTA-A-------TTGAAG-GGCCGCAG-TA-TTTTGACTGTGCGAAGGTAGCATAATCATTAGTCT-TTTAATTGGAGGC-TGGAATGAATGGTTAGACGAAACAAAA-TCTGT--TTT--------------A---TA--TTA-AT---TA-------TAA-TTGAATTTAGTATTTAA--GTAAAAATAC-TTAAATGTTATTAAGGGACGAGAAGACCCTATAGAGTT--T-T----ATA----------------------TTATA-TAATTAAT------TAA---TTG-AG---------TTA-GTTAA------------TAATT-T-T---T--GAT--TAATTA--------------A-------TTTTAA---------TATTTGATTGGGGCGA---TTAAA---A----GAT----AT--AA-AAAACT-CTTTTT--------A----GTAGTT-----TATAT--A-------ATTAGTA-TTT----T----T---AAGATCC--A-T--A------A-------A-TT---GTGAT-TGTAAGATTAAATTACC-TTAGGGATAACAGCATAATTCTTTTTAAGAGTTCATATCGAAAGG-AGAGATTATGACCTCGATGTTGGATTAAGA-TAAATTT---T-GGGTGTAAGTGTTC--A---TG--A-ATTAGGTCTGTTCGACCTTTAATTT-CTTACA??????????????????????????CAAAGATTAAGCCATGC-ATGTCTCAGTGCAAGCCGAATT-AAGGTGAAACCGCGAATGGCTCATTAAATCAGTTATGGTTCCTTAGATGG--TGCACA--GT----TACTTGGATAACTGTGGTAATTCTAGAGCTAATAC--ATGC-AACTC-GGTCCCG--ACCGGCGACGG-AAG---GGACGCTTTTATTAGA--TCAAAACCAAT-CG--------------------GTC---------CT--C----GG------------------------ACCG-TTTGCCTTGGTGACTCTGAATAAA-TTGTG-GCAGATCGCACGGCCTT--GAGCCGGCGACGCATCTTTCAAATGTCTGCCTTATCAACTGTCGATGGTAGGTTCTGCGCCTACCATGGTTGTAACGGGTAACGGGGAATCAGGGTTCGATTCCGGAGAGGGAGCCTGAGAAACGGCTACCACATCCAAGGAAGGCAGCAGGCGCGCAAATTACCCACTCCCGGCACGGGGAGGTAGTGACGAAAAATAACGATACGGGACTCA--TCCGAGGCCCCGTAATCGGAATGAGTACACTTTAAAT-CCTTTAACGAGTATCCATTGGAGGGCAAGTCTGGTGCCAGC-AGCCGCGGTAATTCCAGCTCCAATAGCGTATATTAAAGTTGTTGCGGTTAAAAAGCTCGTAGTCGGACTTGTG-TCCCACGCTGCCGGTTCACCG-CCC-GTCGGTGT---TTAACTG-GCATG-CACGTGC-GGACGTCCTG-CCGG-TGG---------CC-----------------C-----------GAG-----CCG------------------G---------CGC----------------------AG---------------------------------------------------GT-------------------------------------------------------------------------CTC--GC------------------------------------------------------------------------------------------------------------------------------------------------------------------------------------------A----------------------------------------------CCTGT-CG----------------------------TC------CGGG--------------G--ATGG-----------------------CCTA-T---CA--TACCCGTCGC-GGTGCTCTTAACCGAGTGTCTCGATGGGCCGGCACGTTTACTTTGAACAAATTAGAGTGCTTAAAGCAGGC-AGC-ATCCGCC--TGAATACCGAGTGCATGGAATAATGGAATAGGACCTCGGTTCTAT-TT-TGTTGGT-TTTCGGAATCCCCGAGGTAATGATCAATAGGGAC-AGACGGGGGCATTCGTATTGCGACGTTAGAGGTG-AAATTCTTGGATCGTCGCAAGACGGACCGAAGCGAAAGCATTTGCCAAGAATGTTTTCTCTGATCAAGAACG-AAAGTTAGAGGTTCGAAGGCGATCAGATACCGCCCTAGTTCTAACCATAAACGATGCCAGCCAGCAATCCGCCGTAGTTCCTCCGATGACTCGGCGGGCGG-CTT---CCGGGAAACC-AAAGCTTTTGGGTTCCGGGGGAAGTATGGTTGCAAAGCTGAAACTTAAAGGAATTGACGGAAGGGCACCACCAGGAGTGGAGCCTGCGGCTTAATTTGACTCAACACGGGAAACCTCACCAGGCCCGGACACCGGGAGGATTGACAGATTGAGAGCTC-TTTCTTGATTCGGTGGGTGGTGGTGCATGGCCGTTCTTAGTTGGTGGAGCGATTTGTCTGGTTAA-TTCCGATAACGAACGAGACTCTAGCCTGCTAACTAGTCG-C----------------------------------------------------------------------------------------------------------------TTCCGGTATC--C-TCTGT-------GCTACCGGCGACTC-CTGA---TCTTCTTAGAGGGACAGGCGGCTTCTAGCCGCACGAGATTGAGCAATAACAGGTCTGTGATGCCCTTAGATGTTCTGGGCCGCACGCGCGCTACACTGAAGGAATCAGC--GTGT-CCTCCC-TGGCCGAAAGGTCCGGGTAACCCGCTGAACCTCCTTCGTGCTAGGGATTGGGGCTTGCAATTGTTCCCCATGAACGAGGAATTCCCAGTAA-GCGCGAGTCA-TAAGCTCGCGTTGATTACGTCCCTGCCCTTTGTACACACCGCCCGTCGCTACTACCGATTGAATGATTTAGTGAGGTCTTCGGACCGGTGGGCGAGG----G-GGTTT-TCC------TCCTCGATTCC-ACC--GGGAAGATGCCCAAACTTGATCATTTAGAGGAAGTAAAAGTCGTAACAAGGT??????????????????????????????????????????????????????????????????????????????????????????TAGCGGCGAGCGAACAGGGAGGA-GCCCAGCACGGAATCCCG-CGTG--TGAAATAT-AACGCAG-GGAAATGTCGTGTGTGGGACGCT-CCG--CA------ACCCGAGGT-TCG----G--CGGCGAGTTC-AAGTCTCC-CTTGAACGGGGCCACA-GCCCGCAGAGGGTGCCAGGCCCGTA--G-AGACCG--CT-GC----CGT-TCCC-GGGG---GGAGCCGTCCTCAGAGTCGTGTTCCTTGAGAGTGGAGCACTAAGTGGGTGGTAAACTCCATCTAAGGCTAAATATGACCACGAGACCGATAGCGAACAAGTACCGTGAGGGAAAGTTGAAAAGAACTTTGAAGAGAGAGTTCAATAGTACGTGAAACCGTTCAGGGGT-AAACGGGAGGGATCCGGAAG---GTCG-AACGGG---GAGACTCA--A-TCCCG-C------------------CCGC-----------T----CGT--CGGCA-------CCCGGTCC--GCG-----TTTC-CGGAT--GTC-GTCGGC-CGCC-------GGCCGCA-C----CG-CAAGGTG----C--G-CG--TC-GCG-TTAGG----TCG-G-CGGCAC--------CGG----CCGGTC--GGG---------------------TCG---TTCGGCGG-----------CGGCGG---GCTGCAC---------------TTC---TC--TCCCAG--TA-GG-ACGTCGCGACCCGTTAAA-CG-------------------GGGGTCT--AA-------------GG--C-C-CGGGA---T-------------GGA-------GCCCGA--G----GA-----------GGAC---GCC---GAG-----G-AA----------TC-TCGGAAT-CAC------GTTCT-C-C----CGGA----CC--CC-GG-----T-----CGCCCGGCCC-C-GG------------TTCGACGG--T----AGGA----ATCGAG-----GA-GATG--GCCCG---------------CTC------------------------------------------------------------------------AGGCGA--------G---------------CGTCC---GGCCCGGT-GG-------GCAAGCT---------------------------CCGCGGG------------------------------------------TT-CT----------GGTCGG------TGC----------CGCGGC--C-AACGC---------CGCG-TCC--CGGCCGC---------CCGT--GGGCT----GCT-GG---TC---T--------------CCG-G----AAT-TC--------------------T--CGG-AC----AGC-TTC-----GGC---C----------G------T--A-CTCCC---------GTCAGCGGCG--CTATTGCTT-CGGAT-GCCTT-------CCC-GACCCGTCTTGAAACACGGACCAAGGAGTCTAACATGTGCGCGAGTC-ACTGGG-A-TCCA---CTAA---ACCC--AGAGGCGCAATGAAAG---TGG-----------------G-GC------------------------G-----------------G---------------C---C----TA------------------GT-------------------------------GCC--GC-C----------------GG-----------------GGGAGGATGG----C-T----------CC---------CT----T---C-T------------------GGG-----------G-A--------------------------------GCC---------CGCACTCCCGGGGCGC--------CCCGGC--CT---------CG-------GCC--GTGG-GC---------------GCA-CTCAGAGC-GTACACGTTGGGACCCGAAAGATGGTGAACTATGCCTGGTCAGGA-CGAAGT-CAGGGGAAACCCTGATGGAGGTCCGCAGCGATTCTGA-CGTGCAAATCGATCGTCAGAGCTGGGTATAGGGGCGAAAGACTAATCGAACCATCTAGTAGCTGGTTCCCTCCGAAGTTTCCCTCAGGATAGCTGGC-----------------------GCCC-----G----------CTTGG---------------A-AC--GA-GGC---GAGTCTCATCCGGT-AAAGCGAATGATTAGAGGCCTTGGGGCCGAAACGACCTCAACCTATTCTCAAACTTTAAATGGGTGAGAACT-----CCGGCTT-------------GCTC----GA--------G------T-----------GAAG--C------------------------CG----------C-------G-------------AG---------------------------------------------------GC----------------------------------G------GATC-A-GGGT---GCCAAGTGGGCCATTTTTGGTAAGCAGAACTGGCGCTGTGGGATGAACCAAACGCCGGGTTAAGGCGCCTAAACCGGAGCTCATGGGAGACCATGAAA-GGCGTTGGTTGCTTAAGACAGCAGGACGGTGGCCATGGAAGTCGGAAGCCGCTAAGGAGTGTGTAACAACTCACCTGCCGAAGCAACTAGCCCTGAAAATGGATGGCGCTAAAGCTCCGTGCCTATACCCGGCCGCCGG---TAGGCA-----------------------------TAGGCG---------------TGAGC-C---GCTCT----------------------AGGGCG-GCGAGCGCGC------GAAGCCCCGGCGAGTAGGAGGG-CGCGGCGGTGTGCGCGGAAGGGTCTGGGCGTGAGCCTGCCTGGAGCCGCCGCCGGTGCAGA-TCTTGGTGGTAGTAGCAAATACTCAAGCGAGGGCCTTGAGGGCTG-ATGTGGAGAAGGGTTTCGTGTGAACAGCCGTTGCACACGAGTCAGTCGATCCTAAG-CCCTAGGAGAAA-TCCGATGTCGATGTGGGGGACTTT-----------------GCGC-CC---CCCCTCGTC--GG---------------------------------GCGAAAGGGAATCCGGTTCCTATTCCGGAACCCGGCAGCG---GAACCGAA------------------------------------TGA--TCGGG-CCCTCGA------------------------------------------AAGAGAAGCT-------------------------------------------------------------------------------------------------------CGTCGGGGTAACCCAAAGGGACCCGGAGACGCCGTCGGGAGACCCGGGCAGAGTTTTCTGTTCTGCATAAGCGTTCGAGTTCCCTGGAATCCTCTAGCAGGGAGATAGGGTTTGGAACGCG-AAGAGCACCGCAGTTGCGGCGGTGTCCGGGTCGTCCCCTCGGACCTTGAAAATCCGGGAGAGGGTCACGCGGAGGTGTCGCGCCGGCTCGTACCCATATCCGCAGCAGGTCTCCAAGGTGAAGAGCCT???????????????ATGACAACATATGCTAGACTTGGATTTCAAGATAATGCTTCGCCTTTAATAGAGCAACTTTCCTATTTCCATGACCATTCCATATTCATTATCATAATAATTGTAACTACTGTTGGTTATATAATAATATACCTTATAATTAACAAATTTACTGATCGTCATGTCATAGATGGTCAATTTCTAGAAATTTTATGAACTATTTTACCCGCTATTGTGTTAATTTTTATTGCCCTTCCATCCTTACGAATTTTATATATAATTGACGAA---AATTCAAATCCCACTTTAACAATAAAAACTATTGGTCATCAATGATACTGAAGATATGAATATTCAGATTTTACTGAT---GTTGAATTTGACTCTTATATAATTCCCCAAAATGAACTTGATATATTTAACATTCGACTAGTTGAAGTTGATAATCGAACAACTTTACCATCAAATACCTTAACACGAATTTTGATTACATCTGAAGATGTAATCCACTCATGAACAATTCCTTCTATTGGAGTAAAAGCTGATGCAACTCCAGGACGGCTTAATCAAATAACCTTCTGATTTAATCGTCCTGGAGTATTCTATGGACAATGTTCAGAAATCTGTGGAGCCAACCACAGATTTATACCAATTGTTATAGAAAGAACCTCAACAACAGACTTCTTAAATTGAATTT???????????????????????????????????????????????????????????????????????????????????????????????????????????????????????????????????????????????????????????????????????????????????????????????????????????????????????????????????????????????????????????????????????????????????????????????????????????????????????????????????????????????????????????????????????????????????????????????????????????????????????????????????????????????????????????????????????????????????????????????????????????????????????????????????????????????????????????????????????????????????????????????????????????????????????????????????????????????????????????????????????????????????????????????????????????????????????????????????????????????????????????????????????????????????????????????????????????????????????????????????????????????????????????????????????????????????????????????????????????????????????????????????????????????????????????????????????????????????????????????????????????????????????????????????????????????????????????????????????????????????????????????????????????????????????????????????????????????????????????????????????????????????????????????????????????????????????????????????????????????????????????????????????????????????????????????????????????????????????????????????????????????????????????????????????????????????????????????????????????????????????????????????????????????????????????????????????????????????????????????????????????????????????????????????????????????????????????????????????????????????????????????????????????????? [10342 bp]
[truncated: 7,891,146 more chars]
