# Supplementary material for: Phylogeny of Dictyoptera: Dating the Origin of Cockroaches, Praying Mantises and Termites with Molecular Data and Controlled Fossil Evidence
Source: PLoS One. 2015 Jul 22;10(7):e0130127. doi: 10.1371/journal.pone.0130127 (PMC4511787; doi:10.1371/journal.pone.0130127)
Supplement: S1 Methods — Script used to remove taxa with very short branches in each tree used for dating analyses. (R) [file pone.0130127.s002.R]

#S1 Methods. R script (Legendre et al., 2015). Script used to remove taxa with very short branches in each tree used for dating analyses.

#For 100 trees

library(ape)
tablesp<-read.table("SI_Pruned_trees_2013.txt",h=TRUE,sep="\t")
head(tablesp)

for( i in 0: 99)

{
print(i)
#importing trees
tree <- read.tree (paste("RAxML_result.GTRGAMMA_Ephemera100.RUN.",i,sep=""))

#uploading the species list to be pruned
namessp<-as.character(tablesp[tablesp[,i+2]=="x",1:2][,1])

#pruning trees
taxa<-drop.tip(tree,tree$tip.label[tree$tip.label%in%namessp])

#saving trees
nomSave<-paste("RAxML_result.GTRGAMMA_Ephemera100.RUN.pruned.",i,sep="")
assign(nomSave,taxa)
write.tree(get(paste("RAxML_result.GTRGAMMA_Ephemera100.RUN.pruned.",i,sep="")),file=paste(nomSave))

}
