# Supplementary material for: Phylogeny of Dictyoptera: Dating the Origin of Cockroaches, Praying Mantises and Termites with Molecular Data and Controlled Fossil Evidence
Source: PLoS One. 2015 Jul 22;10(7):e0130127. doi: 10.1371/journal.pone.0130127 (PMC4511787; doi:10.1371/journal.pone.0130127)
Supplement: S1 Table — Table with a list of the specimens used in this study and their GenBank accession numbers for the six loci. Sequences obtained for this study are in bold. (XLS) [file pone.0130127.s004.xls]

## Sheet: Dict_genes
S1 Table. Taxonomic sample (Legendre et al., 2015). Table with a list of the specimens used in this study and their GenBank accession numbers for the six loci. Sequences obtained for this study are in bold
	12S	16S	18S	28S	COI	COII
Acanthops falcataria MN112	EF383218	EF383378	EF383538	EF383701	EF383861	EF383988
Acanthops sp. MN085	FJ806005	FJ806180	FJ806367	FJ806566	FJ802784	FJ806894
Acanthotermes acanthothorax	DQ441611			DQ441842	AY127732	DQ442056
Acheta domesticus	Z97611	AF514462	X95741	AY859544		M83961
Acontista sp. MN111	EF383217	EF383377	EF383537	EF383700	EF383860	EF383987
Acromantis insularis	EF383196	EF383356	EF383516	EF383677	EF383839	EF383966
Acromantis montana	EF383200	EF383360	EF383520	EF383681 and EF383682	EF383843	EF383970
Acromantis sp. MN004	FJ805975		FJ806338	FJ806536		AY491272
Acromantis sp. MN321	FJ806114	FJ806292	FJ806488	FJ806690	FJ802891	FJ807008
Acromantis sp. MN339	FJ806128	FJ806310	FJ806506	FJ806709	FJ802908	FJ807026
Adaiphrotermes choaensis	DQ441614			DQ441844		DQ442057
Adaiphrotermes sp. CG1	DQ441615			DQ441845		DQ442058
Aderitotermes fossor	DQ441617		DQ882630	DQ441846		DQ442059
Aeluropoda insignis	DQ874023		DQ874106			DQ874260
Aethalochroa sp. MN264		EF383456	EF383617	EF383783	EF383937	EF384067
Agathemera crassa	Z93282	Z93320	AY121186	AY125326
Agnotecous yahoue	JX897387	AY905296	JX897602	JX897478	JX897438	JX897463
Allodontermes schultzei	DQ441619			DQ441848		DQ442060
Allognathotermes ivorensis	DQ441620			DQ441849		DQ442061
Alyscotermes kilimandjaricus	DQ441621			DQ441850		DQ442062
Amalotermes phaeocephalus	DQ441622			DQ441851	AY127723	DQ442063
Amantis biroi	EF383201	EF383361	EF383521	EF383683	EF383844	EF383971
Amantis reticulata		FJ806152	FJ806337	FJ806535
Amantis sp. MN209	EF383263	EF383422	EF383582	EF383748	EF383903	EF384033
Amantis tristis	FJ806123	FJ806304	FJ806500	FJ806702	FJ802902	FJ807020
Amitermes conformis	DQ441624			DQ441852		DQ442064
Amitermes dentatus	DQ441625			DQ441853		DQ442065
Amitermes evuncifer	DQ441626			DQ441854	AY127718	DQ442066
Amitermes heterognathus	DQ441627		DQ882631	DQ441855		DQ442067
Amitermes obeuntis	DQ441628			DQ441856		DQ442068
Amorphoscelis annulicornis	EF383184	EF383344	EF383504	EF383664	EF383828	EF383954
Amorphoscelis austrogermanica	FJ806043	FJ806219	FJ806407	FJ806609	FJ802821	FJ806934
Amorphoscelis borneana MN318	FJ806111	FJ806289	FJ806485	FJ806687	FJ802888	FJ807005
Amorphoscelis singaporana	FJ806004	FJ806179	FJ806366	FJ806565	FJ802783	FJ806893
Amorphoscelis sp. MN240	FJ806064	FJ806240	FJ806429	FJ806629	FJ802843	FJ806954
Amorphoscelis sp. MN317	FJ806110	FJ806288	FJ806484	FJ806686	FJ802887	FJ807004
Amorphoscelis sp. MN327	FJ806119	FJ806298	FJ806494	FJ806696		FJ807014
Amorphoscelis sp. MN337	FJ806126	FJ806308	FJ806504	FJ806707	FJ802906	FJ807024
Anaplecta sp.	KP986248	KP986279	KP986325	KP986344	KP986388	KP986438
Anasigerpes bifasciata	EF383287	EF383445	EF383606	EF383772	EF383926	EF384056
Anaxarcha intermedia	EF383294	EF383452	EF383613	EF383779	EF383933	EF384063
Anaxarcha limbata	FJ806003	FJ806178	FJ806365	FJ806564	FJ802782	FJ806892
Ancaudellia kheili	AB036135		AB036187			AB036095
Ancaudellia marshallae	AB036136		AB036188			AB036096
Ancaudellia shawi	AB036137		AB036189			AB036097
Ancistrotermes crucifer	DQ441630			DQ441857	AY127733	DQ442069
Anenteotermes nanus	DQ441631			DQ441858		DQ442070
Angela sp. MN120	EF383221	EF383381	EF383541	EF383704	EF383864	EF383991
Angularitermes sp. ECU1	DQ441633			DQ441859		DQ442072
Angulitermes sp. SA1	DQ441634			DQ441860		DQ442073
Angustonicus amieuensis	AJ870995	KP986280		KP986345	KP986389
Angustonicus arboricolus NC50	AJ870996	AJ870999		KP986346	KP986390
Angustonicus boucheti	AJ870997	KP986281		KP986347	KP986391
Angustonicus koghensis	AJ870998	KP986282		KP986348	KP986392
Angustonicus lifou	AJ870989	KP986283		KP986349	KP986393
Angustonicus pinorum	AJ870991	KP986284		KP986350	KP986394
Angustonicus yate	AJ870992	KP986285		KP986351	KP986395
Anisopygia sp. PG42	KP986249	KP986286		KP986352	KP986396
Anisopygia sp. PG50	KP986250	KP986287		KP986353	KP986397
Anoplotermes cf K	DQ441637			DQ441863		DQ442076
Anoplotermes sp. EC1	DQ441635			DQ441861		DQ442133
Anoplotermes sp. J	DQ441636		DQ882632	DQ441862		DQ442075
Antemna rapax	EF383233	EF383393	EF383553	EF383716	EF383875	EF384003
Antistia maculipennis	FJ806104	FJ806276	FJ806471 and FJ806472	FJ806674	FJ802875	FJ806993
Apicotermitinae gen. H sp. O	DQ441702			DQ441926		DQ442135
Apicotermitinae gen. J sp. T	DQ441714			DQ441937		DQ442145
Apicotermitinae gen. Q sp. AN	DQ441806			DQ442021		DQ442234
Apicotermitinae gen. Q sp. G	DQ441807			DQ442022		DQ442235
Apilitermes longiceps	DQ441641			DQ441867		DQ442079
Aptera fusca	DQ874025		DQ874108	DQ874195		DQ181526
Aptera munda		KP986288	KP986236	KP986241	KP986398
Archiblatta hoeveni	DQ874026		DQ874109	DQ874196		DQ874262
Archimandrita tessellata	U17762	U17761	DQ874110	DQ874197		DQ874263
Archimantis sobrina	EF383158	EF383318	EF383478	AY491222	EF383802	AY491278
Archotermopsis wroughtoni	DQ441642	EU253756	EU253795	EU253676	EU253853	EU253892
Armitermes holmgreni	DQ441644			DQ441870		DQ442082
Armitermes peruanus	DQ441643			DQ441869		DQ442081
Astalotermes murcus	DQ441646			DQ441872		DQ442084
Astalotermes quietus	DQ441647			DQ441873	AY127727	DQ442085
Astalotermes sp. CG1	DQ441645			DQ441871		DQ442083
Astalotermes sp. SA2	DQ441648			DQ441874		DQ442086
Astratotermes cf. aneristus	DQ441649			DQ441875		DQ442087
Ateuchotermes cf. sentosus	DQ441650			DQ441876		DQ442088
Australitermes perlevis	DQ441653			DQ441878		DQ442089
Austrovates variegata	EF383202	EF383362	EF383522	EF383684	EF383845	EF383972
Balta cf. similis	DQ874028		DQ874111			DQ874264
Bantia werneri	FJ806017	FJ806192	FJ806379	FJ806578	FJ802796	FJ806906
Basidentitermes aurivilli	DQ441654			DQ441879		DQ442090
Basidentitermes mactus	DQ441655			DQ441880		DQ442091
Bifiditermes improbus		EU253742	EU253693	EU253821		AF189080
Bimantis malaccana		FJ806302	FJ806498	FJ806700	FJ802900	FJ807018
Blaberus craniifer	U17766	EF363261	EF363232	KP986354		EF363218
Blaberus discoidalis	U17768	EF363262	EF363233	KF372445	KF372514	EF363220
Blaberus giganteus	U17772	EF363263	EF363234	AF321254		EF363219
Blaberus sp. DJGI-2006	DQ874029		DQ874112	DQ874198		DQ874265
Blaptica dubia	DQ874030		DQ874113	DQ874199		DQ874266
Blaptica sp	KP986251	KP986289	KP986326	KP986240	KP986399	KP986439
Blatta orientalis	EF363292	FJ806140	EF363235	AY521741	KP986400	EU253869
Blattella germanica	AY536379	EF363265	AF005243	DQ874201 and AF005243	S72627	DQ874268
Blattella vaga	U17776	U17775	AF321246
Blepharopsis mendica	FJ806077		FJ806442			FJ806966
Bolbe pallida MN021	FJ805980		FJ806343	FJ806541	FJ802759	AY491287
Bolbe pygmea MN040	FJ805992	FJ806168	FJ806354	FJ806553	FJ802771	AY491306
Bolbella punctigera	FJ806049	FJ806225	FJ806413	FJ806615	FJ802827	FJ806940
Bolbena hottentotta	FJ806073	FJ806249	FJ806438	FJ806638	FJ802852	FJ806963
Bolbena maraisi	EF383172	EF383332	EF383492	AY491252	EF383816	AY491309
Bolbena sp. MN292	FJ806092	FJ806265	FJ806459	FJ806658	FJ802866	FJ806981
Brachynauphoeta foulpointeensis	DQ874054		DQ874141	DQ874221		DQ874290
Brunneria sp. MN124	EF383224	EF383384	EF383544	EF383707	EF383867	EF383994
Bulbitermes sarawakensis	DQ441658			DQ441883		DQ442094
Byrsotria fumigata	U17770	U17769	DQ874117	DQ874202		DQ874269
Caeparia crenulata	AB036145		AB036197			AB036103
Calcaritermes temnocephalus	EU253702	EU253743	EU253781	EU253663	EU253838	EU253877
Callibaetis ferrugineus		AF370873	AF370791		AY326804
Calofulcinia sp. MN251	EF383292	EF383450	EF383611	EF383777	EF383931	EF384061
Calolampra irrorata	DQ874033		DQ874118	DQ874203
Calolampra sp. BL40		EU253739	EU253774	EU253816	EU253829
Camelomantis moultoni	FJ806026	FJ806201	FJ806388	FJ806587	FJ802805	FJ806915
Capritermes capricornis	DQ441659			DQ441884		DQ442095
Carausius morosus			AY121170	AY125310	FJ474268	FJ474344
Cardioptera squalodon	EF383248	EF383407	EF383567	EF383733	EF383889	EF384018
Carrikerella ceratophora MN148	EF383234	EF383394	EF383554	EF383717	EF383876	EF384004
Caudatoscelis marmorata	EF383286	EF383444	EF383605	EF383771	EF383925	EF384055
Cavitermes sp. ECU1	DQ441660			DQ441885		DQ442096
Cephalotermes rectangularis	DQ441661			DQ441886		DQ442097
Ceratocrania macra		FJ806299	FJ806495	FJ806697	FJ802897	FJ807015
Ceratomantis ghatei	EF383259	EF383418	EF383578	EF383744	EF383899	EF384029
Ceratomantis kimberlae	FJ806118	FJ806297	FJ806493	FJ806695	FJ802896	FJ807013
Ceylonitermes escherichi	DQ441662			DQ441887		DQ442098
Chaeteessa valida MN217	EF383269	EF383428	EF383588	EF383754	FJ802840	EF384039
Chloroharpax modesta	EF383281	EF383439	EF383600	EF383766	EF383920	EF384050
Chloromantis rhombica	EF383177	EF383337	EF383497	EF383657	EF383821	AY491316
Choeradodis rhombicollis	EF383161	EF383321	EF383481	AY491226	EF383805	AY491282
Choeradodis stalii	EF383225	EF383385	EF383545	EF383708	EF383868	EF383995
Chroicoptera saussurei MN182	EF383250	EF383409	EF383569	EF383735	EF383891	EF384020
Chrysomantis cachani	EF383274	EF383432	EF383593	EF383759	EF383913	EF384044
Chrysomantis sp. MN005	FJ805976	FJ806153	FJ806339	FJ806537	FJ802754	AY491273
Cilnia humeralis		FJ806279	FJ806475	FJ806677	FJ802878	FJ806996
Citharomantis falcata	EF383212	EF383372	EF383532	EF383695	EF383855	EF383982
Ciulfina biseriata	FJ805989	FJ806165			FJ802768	AY491302
Cliomantis cornuta	FJ805998	FJ806174	FJ806360	AY491264	FJ802777	AY491320
Cliomantis obscura	EF383179	EF383339	EF383499	AY491263	EF383823	AY491319
Coarctotermes beharaensis	DQ441663			DQ441888		DQ442099
Coarctotermes clepsydra	DQ441664			DQ441889		DQ442100
Coarctotermes pauliani	DQ441665			DQ441890		DQ442101
Comatermes perfectus	EU253703		EU253782	EU253664	EU253839	EU253878
Compsothespis sp. MN282	FJ806082	FJ806257	FJ806448	FJ806646		FJ806971
Congoharpax aberrans	EF383278	EF383436	EF383597	EF383763	EF383917	EF384048
Constrictotermes cyphergaster		EU253762	EU253803	EU253683	EU253859	EU253898
Coptopteryx sp. MN059	FJ805999	FJ806175	FJ806361	FJ806560	FJ802778	FJ806888
Coptopteryx sp. MN136	EF383228	EF383388	EF383548	EF383711	EF383871	EF383998
Coptotermes acinaciformis	DQ441668	FJ376676	DQ882634	DQ441893		DQ442103
Coptotermes curvignathus	AY536382	FJ376681				FJ384635
Coptotermes formosanus	AB626147	AY683209			AB626147	AB626147
Coptotermes frenchi	FJ235094	FJ376677				DQ367836
Coptotermes gestroi	FJ235115	FJ376674				EU805756
Coptotermes heimi	EU553818	EU553817				GU931695
Coptotermes kalshoveni	FJ235118	FJ376684				FJ384652
Coptotermes lacteus	EU253711	EU253750	EU253789	EU253670	EU253847	EU253886
Coptotermes niger	DQ441669			DQ441894		DQ442104
Coptotermes sepangensis	FJ235120	FJ376679				AJ854163
Coptotermes sjoestedti	DQ441670	AY558903		DQ441895	AY127720	DQ442105
Coptotermes testaceus	DQ441667	AY553177		DQ441892	AY553151	DQ442102
Coptotermes travians	FJ915823	FJ915824				AJ854170
Coptotermes vastator	EF379991	EF379974				EF379954
Cornitermes cumulans	EU253725	EU253763	EU253804	EU253825	EU253860	EU253899
Cornitermes pugnax	DQ441671			DQ441896		DQ442106
Cosmioperla australis	EF623307	EF623148	EF622695	EF622852		EF623009
Coxotermes boukokoensis	DQ441672			DQ441897		DQ442107
Crenetermes albotarsalis	DQ441673			DQ441898		DQ442108
Creobroter apicalis	EF383194	EF383354	EF383514	EF383675	EF383837	EF383964
Creobroter laevicollis	FJ806001		FJ806363	FJ806562	FJ802780	FJ806890
Creobroter sp. MN092	FJ806008	FJ806183	FJ806370	FJ806569	FJ802787	FJ806897
Cristatitermes froggatti	DQ441674			DQ441899		DQ442109
Cristatitermes tutulatus	DQ441675			DQ441900		DQ442110
Cryptocercus clevelandi	AF339635	AF339651				AB078557
Cryptocercus kyebangensis (BL115)	AF310221	FJ806141	FJ806324	KP986242	KP986401	FJ806876
Cryptocercus primarius	AY631403	AY631404				DQ007644
Cryptocercus punctulatus	DQ441677	U38408	DQ874119	AY521738 and AY521739		AB005462
Cryptocercus relictus	AY631411	AY631410	AF220570			AB005908
Cryptocercus Russie (BL119)		EU253735	EU253777	EU253659	EU253830	EU253870
Cryptocercus Scioto (BL120)		FJ806143	FJ806326	KP986243	KP986402
Cryptotermes brevis	EU253704	EU253744	EU253783	EU253665	EU253840	EU253879
Cryptotermes domesticus	D89836	D89835				DQ493745
Cryptotermes secundus	DQ441676		DQ882635	DQ441901		DQ442111
Cubitermes fungifaber	DQ441678			DQ441903		DQ442112
Cubitermes sp. IS165	EU253730		EU253694	EU253688	EU253865
Cylindrotermes parvignathus	DQ441680			DQ441905		DQ442113
Cyranotermes caete	DQ441681.			DQ441906		DQ442114
Cyrilliotermes angulariceps	DQ441682			DQ441907		DQ442115
Cyrtotria sp	KP986252	KP986290	KP986327	KP986383	KP986403	KP986440
Dactylopteryx flexuosa	EF383288	EF383446	EF383607	EF383773	EF383927	EF384057
Danuria thunbergi	EF383305	EF383464	EF383624	EF383791	EF383945	EF384076
Deiphobe sp. MN256	FJ806071	FJ806247	FJ806436	FJ806636	FJ802850	FJ806961
Deiphobe sp. MN265	EF383298	EF383457	EF383618	EF383784	EF383938	EF384068
Deiphobella laticeps	EF383189	EF383349	EF383509	EF383670	EF383832	EF383959
Dendroblatta sp. FL-2014		KF372480	KF372497	KF372442	KF372515
Deropeltis cf. paulioni	DQ874036		DQ874122	DQ874206		DQ874272
Deropeltis erythrocephala	DQ874035		DQ874121	DQ874205		DQ874271
Deropeltis sp.1	DQ874034		DQ874120	DQ874204		DQ874270
Deroplatys desiccata	FJ806136	FJ806319	FJ806515	FJ806719	FJ802917	FJ807034
Deroplatys rhombica	FJ806135	FJ806318	FJ806514	FJ806718	FJ802916	FJ807033
Deroplatys sp. MN168	EF383243	EF383402	EF383563	EF383729	EF383884	EF384013
Deroplatys truncata	FJ806137	FJ806320	FJ806516	FJ806720	FJ802918	FJ807035
Dicuspiditermes incola	DQ441683			DQ441908		DQ442116
Dicuspiditermes santschii	DQ441684			DQ441909		DQ442117
Didymocorypha lanceolata	EF383204	EF383364	EF383524	EF383687	EF383847	EF383974
Dihoplotermes inusitatus	DQ441685			DQ441910		DQ442118
Diploptera punctata	U17781	EF363266	EF363237	AF321251 and KF372463	KF372516	EF363211
Diwaitermes kanehirae	EU253726	EU253764	EU253805	EU253684	EU253861	EU253900
Dolichorhinotermes longilabius	DQ441686				AY553164	DQ442119
Drepanotermes rubriceps	DQ441687	AF262615		DQ441911		DQ442120
Drymaplaneta cf. semivitta	DQ874038		DQ874124	DQ874208		DQ874274
Drymaplaneta communis	KP986253	KP986291	KP986328	KP986244	KP986404
Dysaules himalayanus	EF383205	EF383365	EF383525	EF383688	EF383848	EF383975
Dysaules longicollis	FJ806056	FJ806232	FJ806420	FJ806622	FJ802835	FJ806947
Dysaules sp. MN067	FJ806000	FJ806176	FJ806362	FJ806561	FJ802779	FJ806889
Dystacta alticeps	FJ806048	FJ806224	FJ806412	FJ806614	FJ802826	FJ806939
Dystactula grisea	EF383256	EF383415	EF383575	EF383741	EF383897	EF384026
Eburnitermes grassei	DQ441688			DQ441912		DQ442121
Ectobius lapponicus	DQ874039		DQ874125	DQ874209		DQ874275
Ectobius pallidus	DQ874040		DQ874126	DQ874210		DQ874276
Ectobius panzeri	DQ874041		DQ874127	DQ874211		DQ874277
Ectobius sylvestris	KF372466	KP986292	KF372498	KF372441	KF372517
Elliptorhina chopardi	DQ874042		DQ874128	DQ874212		DQ874278
Elmantis nira	FJ806096	FJ806269	FJ806463	FJ806664	FJ802870	FJ806985
Elmantis trincomaliae	FJ806074	FJ806250	FJ806439	FJ806639	FJ802853	FJ806964
Embiratermes brevinasus	DQ441689			DQ441913		DQ442122
Embiratermes transandinus	DQ441690			DQ441914		DQ442123
Empusa guttula	EF383226	EF383386	EF383546	EF383709	EF383869	EF383996
Empusa sp. MN131	FJ806027	FJ806202	FJ806389	FJ806588	FJ802806	FJ806916
Entella delalandi	FJ806046	FJ806222	FJ806410	FJ806612	FJ802824	FJ806937
Entella orientalis	FJ806103		FJ806470	FJ806673	FJ802874	FJ806992
Entelloptera rogenhoferi	FJ806099	FJ806272	FJ806466	FJ806667 and FJ806668		FJ806988
Eomantis guttatipennis	EF383195	EF383355	EF383515	EF383676	EF383838	EF383965
Eomantis iridipennis	EF383262	EF383421	EF383581	EF383747	EF383902	EF384032
Ephelotermes argutus	DQ441691			DQ441915		DQ442124
Ephemera orientalis	EU591678	EU591678			EU591678	EU591678
Ephestiasula intermedia MN063	EF383186	EF383346	EF383506	EF383666 and EF383667		EF383956
Ephippiomantis ophirensis	FJ806121	FJ806301	FJ806497	FJ806699	FJ802899	FJ807017
Epicalotermes mkuzii	DQ441692			DQ441916		DQ442125
Epilampra sp. BL44	EU253698	EU253737	EU253775	EU253815	EU253831	EU253871
Episcopomantis chalybea	EF383169	EF383329	EF383489	EF383651	EF383813	AY491300
Eremiaphila rotundipennis	EF383187	EF383347	EF383507	EF383668	EF383830	EF383957
Eremiaphila sp. MN192	FJ806052	FJ806228	FJ806416	FJ806618	FJ802830	FJ806943
Eremoblatta subdiaphana	DQ874043		DQ874129	DQ874213		DQ874279
Ergaula capucina	KP986254	KP986293	DQ874130	KP986384	KP986405	DQ874280
Euantissa pulchra	FJ806055	FJ806231	FJ806419	FJ806621	FJ802834	FJ806946
Eublaberus distanti	EF363295	EF363267	EU367508	KF372446	KF372518	EF363221
Eublaberus posticus	DQ874044	EF363268	DQ874131	DQ874215		DQ874281
Euchilotermes tensus	DQ441693			DQ441917		DQ442126
Euchomenella sp. MN091	FJ806007	FJ806182	FJ806369	FJ806568	FJ802786	FJ806896
Eucorydia sp.		KP986294	KP986329	KP986355	KP986406
Euhamitermes hamatus	DQ441694			DQ441919		DQ442127
Eumusonia livida	EF383223	EF383383	EF383543	EF383706	EF383866	EF383993
Eupolyphaga sinensis	FJ830540	FJ830540			FJ830540	FJ830540
Eurycotis floridana	DQ874046	KP986295	DQ874133	KP986247	KP986407	DQ874283
Eurycotis pluto	DQ874047		DQ874134			DQ874284
Eurycotis sp.1	DQ874045		DQ874132			DQ874282
Euthlastoblatta sp.1	DQ874048		DQ874135	DQ874216		DQ874285
Euthlastoblatta sp.2	DQ874049		DQ874136	DQ874217		DQ874286
Euthyrrapha pacifica	DQ874050		DQ874137	DQ874218
Fastigitermes jucundus	DQ441695			DQ441920		DQ442128
Foraminitermes valens	DQ441696		DQ882636	DQ441921	AY127737	DQ442129
Forficula auricularia			Z97594	EU426876	AF015240	AF015240
Furculitermes sp. CM1	DQ441698			DQ441922		DQ442131
Galepsus ulricae MN259	EF383295	EF383453	EF383614	EF383780	EF383934	EF384064
Galinthias amoena	FJ806088	FJ806261	FJ806454	FJ806654	FJ802863	FJ806977
Galloisiana yuasai	DQ457209	DQ457243	DQ457280	DQ457317	DQ890211	DQ457351
Geoscapheus robustus	AB036166		AB193301			AB036120
Geoscapheus rugulosus	AB036168		AB193303			AB036122
Geoscapheus woodwardi	AB036132	AB036178	AB036184			AB036092
Gildella suavis	EF383209	EF383369	EF383529	EF383692	EF383852	EF383979
Gimantis insularis	FJ806122	FJ806303	FJ806499	FJ806701	FJ802901	FJ807019
Globitermes globosus	DQ441699			DQ441923		DQ442132
Globitermes sulphureus	EF379993	EF379975				EF379957
Glossotermes oculatus	JN647690	AY553181 and/or JN647691	JN647692	JN647689	AY553160	AY553141
Glyptotermes fuscus	D89838	D89837				AB109540
Glyptotermes satsumensis		AY553170			AY553144	AY553130
Gongylus gongylodes	EF383152	EF383312	EF383472	EF383634	EF383797	AY491274
Gonypeta borneana	EF383208	EF383368	EF383528	EF383691	EF383851	EF383978
Gonypetella sp. MN293	FJ806093	FJ806266	FJ806460	FJ806659	FJ802867	FJ806982
Gonypetyllis semuncialis	EF383264	EF383423	EF383583	EF383749	EF383904	EF384034
Gromphadorhina oblongonota	DQ874051		DQ874138			DQ874287
Gromphadorhina portentosa	U17788	EF623126	Z97592	KF372464	KF372519	EF363207
Grylloblatta campodeiformis	DQ457227	DQ457262	DQ457299	DQ457336		DQ457367
Grylloblattina djakonovi dja.	DQ457212	DQ457248	DQ457284	DQ457321		DQ457355
Gyna capucina	FJ805966	EF363270	EF363241	KF372447	KF372520 and FJ802744	EF363217
Gyna lurida	DQ874052		DQ874139	DQ874219		DQ874288
Gyromantis occidentalis	FJ805997	FJ806173	FJ806359	FJ806558	FJ802776	AY491318
Haania lobiceps	FJ806108	FJ806286	FJ806482	FJ806684	FJ802885
Hagiomantis superba	EF383267	EF383426	EF383586	EF383752	EF383907	EF384037
Hapalomantis congica katangica	FJ806091	FJ806264	FJ806458	FJ806657	FJ802865	FJ806980
Hapalomantis orba	FJ806081	FJ806256	FJ806447	FJ806645	FJ802858	FJ806970
Hapalopeza nilgirica	EF383192	EF383352	EF383512	EF383673	EF383835	EF383962
Hapalopeza nitens	FJ806109	FJ806287	FJ806483	FJ806685	FJ802886	FJ807003
Hemelytra marksae	KP986255	KP986296	KP986330	KP986356	KP986408
Heminauphoeta sp. 1 DJGI-2006	DQ874053		DQ874140	DQ874220		DQ874289
Henschoutedenia flexivitta	DQ874055		DQ874142	DQ874222		DQ874291
Henschoutedenia sp. G72	EF363299	EF363271	EF363242	KF372448	KF372521	EF363205
Hestiasula inermis MN199	EF383257	EF383416	EF383576	EF383742	FJ802833	EF384027
Hestiasula masoni	FJ806097	FJ806270	FJ806464	FJ806665		FJ806986
Hestiasula phyllopus		FJ806311	FJ806507	FJ806710	FJ802909	FJ807027
Heterochaeta strachani	EF383238	EF383398	EF383558	EF383722 and EF383723	EF383879	EF384008
Heterochaetula fissispinis	EF383261	EF383420	EF383580	EF383746	EF383901	EF384031
Heterotermes ferox	AY536395	AY302714				AY536411
Heterotermes longiceps		AY553178			AY553152	AY553138
Heterotermes platycephalus	DQ441704			DQ441927		DQ442137
Heterotermes tenuior	DQ441705	AF262594		DQ441928	AY553154	DQ442138
Heterotermes tenuis	DQ441706	AY553179		DQ441929	AY553153	DQ442139
Heterotermes vagus	EU253712	EU253751	EU253790	EU253671	EU253848	EU253887
Hierodula schultzei	EF383173	EF383333	EF383493	EF383654	EF383817	AY491310
Hierodula sp. MN018	EF383162	EF383322 and AY491108	EF383482	EF383644	EF383806	AY491284
Hierodula sp. MN019	FJ805979	FJ806156	FJ806342	AY491229	FJ802758	AY491285
Hierodula sp. MN343	FJ806131	FJ806314	FJ806510	FJ806713	FJ802912	FJ807030
Hierodulella celebensis	FJ806133	FJ806316	FJ806512	FJ806715 and FJ806716	FJ802914
Hierodulella reticulata		FJ806313	FJ806509	FJ806712	FJ802911	FJ807029
Hodotermes mossambicus	DQ441707		EU253779	EU253661 and FJ806527	EU253836	EU253875
Hodotermopsis japonica	AB006580	AF262575	AY521856	AY521783	AB018392	AB005586
Hodotermopsis sjoestedti	DQ441708		EU253796	EU253677 and DQ441931		EU253893
Holocompsa sp.1	DQ874056		DQ874143	DQ874223
Homallotermes eleanorae	DQ441709			DQ441932		DQ442140
Hoplochorypha sp. MN035	FJ805988	FJ806164	FJ806351	FJ806550	FJ802767	AY491301
Hoplochorypha sp. MN042	EF383171	EF383331	EF383491	AY491251	EF383815	AY491308
Hoplochorypha sp. MN139	FJ806031	FJ806206	FJ806393	FJ806592	FJ802810	FJ806920
Hoplochorypha sp. MN190	FJ806050	FJ806226	FJ806414	FJ806616	FJ802828	FJ806941
Hormetica sp. 1 DJGI-2006	DQ874057		DQ874144	DQ874224		DQ874292
Hospitalitermes hospitalis	DQ441711			DQ441934		DQ442142
Hospitalitermes monoceros	DQ441712			DQ441935		DQ442143
Hospitalitermes sp. BO-A	DQ441710			DQ441933		DQ442141
Humbertiella ocularis	FJ806009	FJ806305	FJ806501	FJ806703	FJ802903	FJ807021
Humbertiella similis	EF383191	EF383351	EF383511	EF383672	EF383834	EF383961
Hyalomantis sp. MN220	EF383272	EF383430	EF383591	EF383757	EF383911	EF384042
Hymenopus coronatus	EF383156	EF383316	EF383476	AY491220	EF383800	AY491276
Hypotermes obscuriceps	DQ441713			DQ441936		DQ442144
Ichromantis dichroica	DQ874058		DQ874145	DQ874225
Idolomantis diabolica	EF383253	EF383412	EF383572	EF383738	EF383894	EF384023
Idolomorpha dentifrons	EF383246	EF383405	EF383565	EF383731	EF383887	EF384016
Incisitermes immigrans	AB036688	AB036687				AB109542
Incisitermes minor	AB036686	EF543146				GQ922441
Incisitermes tabogae	EU253705	EU253745	EU253784	EU253822	EU253841	EU253880
Indomenella indica MN079	EF383199	EF383359	EF383519	EF383680	EF383842	EF383969
Inquilinitermes sp. IS174	EU253731	EU253769	EU253809	EU253689	EU253866	EU253904
Iris oratoria	EF383254	EF383413	EF383573	EF383739	EF383895	EF384024
Ischnoptera sp.1	DQ874059		DQ874146	DQ874226		DQ874293
Ischnoptera sp.3	DQ874024		DQ874107	DQ874194		DQ874261
Isoldaia big PG46	KP986256	KP986297			KP986409
Isoldaia brown PG9	KP986257	KP986298		KP986357	KP986410
Isoldaia dotted PG19		KP986299		KP986358	KP986411
Isoldaia margins PG30	KP986258	KP986300		KP986359	KP986412
Isoldaia punctuated PG21	KP986259	KP986301		KP986360	KP986413
Isoldaia sp. FL-2014		KF372484	KF372513	KF372443
Isoldaia two dots PG12	KP986260	KP986302		KP986361	KP986414
Isoldaia unmarked PG17	KP986261	KP986303		KP986362	KP986415
Jugositermes tuberculatus	DQ441715			DQ441938		DQ442146
Junodia amoena	FJ806086	FJ806260	FJ806452	FJ806650	FJ802861	FJ806975
Kalotermes flavicollis	DQ441716	EU253746	EU253785	EU253666	EU253842	EU253881
Kongobatha diademata	FJ806105	FJ806277	FJ806473	FJ806675	FJ802876	FJ806994
Labidura riparia		AY144640	U65114 and AY707356	AY707380, AY707400 and AY707421	AY555549	AF140544
Labiotermes cf. labralis	DQ441717			DQ441939		DQ442148
Labritermes buttelreepeni	DQ441719			DQ441940	AY127745	DQ442150
Lamproblatta sp.	KP986262	KP986304	KP986331	KP986363	KP986416
Lanxoblatta emarginata	KF372470	EU367505	EU367509	KF372465	KF372522	KF372544
Latiblattella sp.3	DQ874061		DQ874148			DQ874295
Latindia sp.	KP986263	KP986305	KP986332	KP986364	KP986417
Latindiinae		KP986306	KP986333	KP986365	KP986418
Lauraesilpha sp. NC41	KP986264	KP986307		KP986366	KP986419
Laxta sp. FL-2014		KF372485	KF372501	KF372462	KF372523	KF372545
Leozehntnera maxima	DQ874062		DQ874149	DQ874227		DQ874296
Leptocola stanelyana	FJ806084	FJ806259	FJ806450	FJ806648	FJ802859	FJ806973
Leptomantella albella	FJ806112	FJ806290	FJ806486	FJ806688	FJ802889	FJ807006
Leptomantella sp. MN108	EF383216	EF383376	EF383536	EF383699	EF383859	EF383986
Leptomantella sp. MN198	FJ806054	FJ806230	FJ806418	FJ806620	FJ802832	FJ806945
Leptomantella sp. MN322		FJ806293	FJ806489	FJ806691	FJ802892	FJ807009
Leptomyxotermes doriae	DQ441720			DQ441941		DQ442151
Ligaria brevicollis ignota MN138	FJ806030	FJ806205	FJ806392	FJ806672	FJ802809	FJ806919
Ligariella gracilis MN041	FJ805993	FJ806169	FJ806355	FJ806554	FJ802772	AY491307
Ligariella trigonalis MN260	EF383296	EF383454	EF383615	EF383781	EF383935	EF384065
Ligentella beieri	FJ806098	FJ806271	FJ806465	FJ806666	FJ802871	FJ806987
Ligentella zairensis MN213	EF383266	EF383425	EF383585	EF383751	EF383906	EF384036
Litaneutria minor	EF383174	EF383334	EF383494	EF383655	EF383818	AY491311
Liturgusa maya	EF383231	EF383391	EF383551	EF383714	FJ802812	EF384001
Liturgusa sp. MN116	FJ806018	FJ806193	FJ806380	FJ806579	FJ802797	FJ806907
Loboptera decipiens	DQ874063		KF372502	KP986367	KF372524	DQ874297
Locusta migratoria	GU344101	EU287446	AF370793	EF685941	EU287446	GU344101
Longipeditermes longipes	DQ441722	AB037357		DQ441942		DQ442153
Lucihormetica subcincta	DQ874064		DQ874151	DQ874229		DQ874298
Macrognathotermes sunteri	DQ441727			DQ441947		DQ442158
Macromantis nicaraguae	EF383230	EF383390	EF383550	EF383713	EF383873	EF384000
Macromusonia conspersa	FJ806023	FJ806198	FJ806385	FJ806584	FJ802802	FJ806912
Macropanesthia rhinoceros	DQ874065	AB036177	DQ874152	DQ874230		DQ874299
Macropanesthia rothi	AB036155		AB193299			AB036109
Macropanesthia saxicola	AB036160		AB193298			AB036114
Macrotermes annandalei	EF363284	EF363256	EF363227			AB300696
Macrotermes falciger		EU237219			FJ207434	AB304493
Macrotermes gilvus	AY536396	AF262613				AY940133
Macrotermes herus		EU237198			FJ207439	AB304497
Macrotermes ivorensis	DQ441723		DQ882637	DQ441943		DQ442154
Macrotermes jeanneli		EU237152			FJ207450	AB304498
Macrotermes lilljeborgi				DQ441944	AY127734	DQ442155
Macrotermes malaccensis	DQ441725			DQ441945	AY127748	DQ442156
Macrotermes natalensis		EU237217			AY818067	AB304502
Macrotermes subhyalinus	DQ441726	EU253759	EU253800 and FJ806334	EU253681 and FJ806532	EU253856	EU253895
Malagasitermes milloti	DQ441728			DQ441948		DQ442159
Malaysiotermes spinocephalus	DQ441729			DQ441949		DQ442160
Mantis religiosa	EF383151	EF383311	EF383471	EF383633	EF383796	FJ806957
Mantoida schraderi MN009	EF383155	EF383315	EF383475	AY491219	EF383799	AY491275
Mantoida sp. MN109	FJ806014	FJ806189	FJ806376	FJ806575	FJ802793	FJ806903
Mantoida sp. MN110	FJ806015	FJ806190	FJ806377	FJ806576	FJ802794	FJ806904
Mantoida sp. MN179	EF383249	EF383408	EF383568	EF383734	EF383890	EF384019
Mantoida sp. MN180	FJ806044	FJ806220	FJ806408	FJ806610	FJ802822	FJ806935
Mantophasma cf. zephyra	DQ874066		DQ874153	DQ874231		DQ874300
Mastotermes darwiniensis	DQ441730	EF363257	EF363228	EU253669 and EF383632	EU253846	EU253885
Melanozosteria soror	U17793	U17794	KP986334	KP986368	KP986420
Mellierella biroi MN032	FJ805986	FJ806162	AY491183	AY491242	FJ802765	AY491298
Metallyticus fallax	EF383237	FJ806213	EF383557	EF383721		FJ806928
Metallyticus splendidus	FJ806037	FJ806212	FJ806399	FJ806598		FJ806926
Metallyticus violacea	DQ874067		DQ874154	DQ874232
Methana mertonensis	KP986265	KP986308	KP986335	KP986369	KP986421
Methana parva	KP986266	KP986309	KP986336	KP986370	KP986422
Metilia boliviana	FJ806107	FJ806282	FJ806478	FJ806680	FJ802881	FJ806999
Metilia brunnerii	EF383232	EF383392	EF383552	EF383715	EF383874	EF384002
Metoligotoma extorris		EU157042		EU157054	EU157065
Microcerotermes arboreus	DQ441734			DQ441954		DQ442164
Microcerotermes dubius	DQ441735			DQ441955		DQ442165
Microcerotermes newmani	DQ441736		DQ882639	DQ441956		DQ442166
Microcerotermes parvus	DQ441737			DQ441957	AY127721	DQ442167
Microcerotermes serratus	DQ441738			DQ441958		DQ442168
Microcerotermes sp. IS178	EU253732	EU253770	EU253810	EU253690	EU253867	EU253905
Microcerotermes sp. MG1	DQ441732			DQ441952		DQ442162
Microcerotermes sp. MG2	DQ441733			DQ441953		DQ442163
Microcerotermes sp. NL-2004		AY553173			AY553147	AY553133
Microhodotermes viator	DQ441739	EU253741	EU253780	EU253662 and DQ441959	EU253837	EU253876
Microphotina vitripennis MN271	EF383300	FJ806252	FJ806443	FJ806641	EF383940	EF384071
Microtermes obesi	EU551158	EU306616			AY818080	AB109523
Microtermes sp. ZA1	DQ441731			DQ441951		DQ442161
Minablatta long PG35	KP986267	KP986310		KP986371	KP986423
Minablatta short PG36	KP986268	KP986311		KP986372	KP986424
Miomantis aurea	EF383277	EF383435	EF383596	EF383762	EF383916	EF384047
Miomantis paykullii	FJ806065	FJ806241	FJ806430	FJ806630	FJ802844	FJ806955
Miomantis sp. MN181	FJ806045	FJ806221	FJ806409	FJ806611	FJ802823	FJ806936
Miomantis sp. MN191	FJ806051	FJ806227	FJ806415	FJ806617	FJ802829	FJ806942
Miomantis sp. MN196	FJ806053	FJ806229	FJ806417	FJ806619	FJ802831	FJ806944
Miomantis sp.1	DQ441740		DQ874155	DQ441960		DQ442170
Miopanesthia deplanata	AB036150		AB036202			AB036105
Miromantis mirandula	FJ806127	FJ806309	FJ806505	FJ806708	FJ802907	FJ807025
Monastria biguttata	KF372471	KF372487	KF372503	KF372449	KF372525	KF372546
Musoniella sp. MN122	FJ806021	FJ806196	FJ806383	FJ806582	FJ802800	FJ806910
Musoniella sp. MN137	EF383229	EF383389	EF383549	EF383712	EF383872	EF383999
Myrcinus tuberosus	FJ806072	FJ806248	FJ806437	FJ806637	FJ802851	FJ806962
Namamantis nigropunctata	FJ806101	FJ806274	FJ806468	FJ806670 and FJ806671	FJ802873	FJ806990
Nasutitermes arborum	DQ441742			DQ441962		DQ442172
Nasutitermes canaliculatus	DQ441744			DQ441963		DQ442174
Nasutitermes ceylonicus	DQ441745			DQ441964		DQ442175
Nasutitermes corniger	DQ441746	AB037344		DQ441965		DQ442176
Nasutitermes dasyopsis	DQ441747			DQ441966		DQ442177
Nasutitermes eucalypti	DQ441752	EF078996		DQ441971		DQ442182
Nasutitermes exitiosus	AY536398	AB037350				AB037333
Nasutitermes fulleri	DQ441753			DQ441972		DQ442183
Nasutitermes glabritergus	DQ441754			DQ441973		DQ442184
Nasutitermes graveolus	DQ441755	EF078992		DQ441974		DQ442185
Nasutitermes infuscatus	DQ441756			DQ441975		DQ442186
Nasutitermes latifrons	DQ441758			DQ441976	AY127722	DQ442188
Nasutitermes longinasus	DQ441759	AB037356		DQ441977		DQ442189
Nasutitermes longipennis	DQ441760	EF079000		DQ441978		DQ442190
Nasutitermes lujae	DQ441761			DQ441979		DQ442191
Nasutitermes matangensis	DQ441762	AB037341		DQ441980		DQ442192
Nasutitermes nigriceps	DQ441764	AY623090		DQ441982		DQ442193
Nasutitermes parvonasutus		AY553172 (et AB037354?)			AY553146	FJ232062
Nasutitermes similis	DQ441765		DQ882641	DQ441983		DQ442194
Nasutitermes sp. ECU5	DQ441748			DQ441967		DQ442178
Nasutitermes sp. I06	EF383149	EF383309	EF383469	EF383630
Nasutitermes sp. MG-6	DQ441766			DQ441984		DQ442195
Nasutitermes takasagoensis	AB006588	AF262617 (et AB037342?)	AB501106			FJ232047 (et FJ232048 et DQ493747)
Nasutitermes triodiae	DQ441768	AB037347		DQ441986		DQ442197
Nasutitermes voeltzkowi	DQ441769	EU253765	EU253806	EU253685 and DQ441987		EU253901
Nasutitermitinae gen. N AH	DQ441741			DQ441961		DQ442171
Nasutitermitinae gen. N MG-V	DQ441774			DQ441992		DQ442203
Nauphoeta cinerea	U17798	EF363272	KF372504	KF372450	KF372526	DQ874301
Nemoura cinerea	EF623354	EF623194	EF622738	EF622894		EF623053
Neocapritermes longinotus	DQ441770			DQ441988		DQ442199
Neocapritermes talpa	DQ441771			DQ441989		DQ442200
Neocapritermes taracua	DQ441773			DQ441991		DQ442202
Neogeoscapheus dahmsi	AB036134		AB036186			AB036094
Neogeoscapheus hirsutus	AB036164		AB193300			AB036118
Neomantis hyalina	EF383178	EF383338	EF383498	EF383658	EF383822	AY491317
Neostylopyga rhombifolia	KP986269	KP986312	KP986337	KP986245	KP986425	KP986441
Neotermes holmgreni	EU253707	EU253747	EU253786	EU253667	EU253843	EU253882
Neotermes koshunensis	D89840	AY553171	AF220566		AY553145	AB011408
Nilomantis edmundsi	EF383290	EF383448	EF383609	EF383775	EF383929	EF384059
Nocticola australiensis	DQ874070		DQ874158	DQ874234
Nocticola sp.		KP986313	KP986338	KP986373
Nocticolidae sp.		EU253736	EU253695	EU253660
Nothogalepsus planivertex	EF383251	EF383410	EF383570	EF383736	EF383892	EF384021
Nothogalepsus sp. MN174	FJ806042	FJ806218	FJ806406	FJ806608	FJ802820	FJ806933
Notoligotoma sp. EB10		EF623147	AY338693	AY338650
nr. Bantua sp. 1 DJGI-2006	DQ874071		DQ874159	DQ874235		DQ874302
Nyctibora sp.1	DQ874072		DQ874160			DQ874303
Obtusitermes sp. EC1	DQ441775			DQ441993		DQ442204
Occasitermes occasus	DQ441776			DQ441994		DQ442205
Odontotermes bhagwatii	EU551161	EU258632				EU242525
Odontotermes ceylonicus	DQ441778			DQ441996		DQ442207
Odontotermes escherichi	DQ441779			DQ441997		DQ442208
Odontotermes formosanus	D89834	AY553175			AY553149	AB005581
Odontotermes hainanensis	EU253723	EU253760	EU253801	EU253682	EU253857	EU253896
Odontotermes mathuri	DQ441780			DQ441998		DQ442209
Odontotermes obesus	EU551160	EU258625				EU242524
Odontotermes sp. ZA2	DQ441777			DQ441995		DQ442206
Oligonicella punctulata MN049	FJ805996	FJ806172	FJ806358	FJ806557	FJ802775	AY491314
Oligonicella scuderri	EF383181	EF383341	EF383501	EF383661	EF383825	EF383951
Oligotoma saundersii		EU157039	U65117	EU157051	EU157062
Omomantis zebrata MN276	EF383304	EF383463	EF383623	EF383790	EF383944	EF384075
Opisthoplatia orientalis	DQ874074		DQ874162	DQ874236		DQ874304
Oriensubulitermes inanis	DQ441782			DQ441999		DQ442210
Orientotermes emersoni	DQ441783			DQ442000		DQ442211
Oromantis sp. MN152	EF383236	EF383396	EF383556	EF383720	EF383878	EF384006
Orthodera novaezealandiae	EF383153	EF383313	EF383473	EF383635	EF383798	EF383949
Orthodera sp. MN033	FJ805987	FJ806163	FJ806350	FJ806549	FJ802766	AY491299
Orthoderella ornata	FJ806025	FJ806200	FJ806387	FJ806586	FJ802804	FJ806914
Orthotermes depressifrons	DQ441784			DQ442001		DQ442212
Otomantis rendalli	FJ806090	FJ806263	FJ806457 and FJ806456	FJ806656	FJ802864	FJ806979
Otomantis scutigera	FJ806036	FJ806211	FJ806398	FJ806597	FJ802816	FJ806925
Otomantis sp. MN161	EF383239	EF383399	EF383559	EF383724	EF383880	EF384009
Oxyophthalma engaea	EF383258	EF383417	EF383577	EF383743	EF383898	EF384028
Oxyopsis sp. MN294	FJ806094	FJ806267	FJ806461	FJ806660 and FJ806661	FJ802868	FJ806983
Oxyothespis sp. MN283	FJ806083	FJ806258	FJ806449	FJ806647		FJ806972
Oxypiloidea subcornuta	EF383306	EF383465	EF383625	EF383792	EF383946	EF384077
Oxypiloidea tridens	FJ806089	FJ806262	FJ806455	FJ806655		FJ806978
Oxypilus hamatus	FJ806066	FJ806242	FJ806431	FJ806631	FJ802845	FJ806956
Oxypilus nasutus MN205	EF383260	EF383419	EF383579	EF383745	EF383900	EF384030
Oxypilus nigericus	FJ806087		FJ806453	FJ806651, FJ806652 and FJ806653	FJ802862	FJ806976
Oxypilus sp. MN154	FJ806035	FJ806210	FJ806397	FJ806596	FJ802815	FJ806924
Oxypilus transvalensis	FJ806041	FJ806217	FJ806405	FJ806607	FJ802819	FJ806932
Pallidionicus freycinetiae	KP986270	KP986314		KP986374	KP986426
Pallidionicus pandanorum	KP986271			KP986375
Panchlora azteca	DQ874076		DQ874164	DQ874238		DQ874305
Panchlora nivea	U17813	EF363273	EF363244	KF372451	KF372527	EF363213
Panchlora sp. 1 DJGI-2006	DQ874075		DQ874163	DQ874237
Panesthia ancaudellioides	AB036143		AB036195			AB036101
Panesthia angustipennis spadica	AB036138	AB036179	AB036190			AB005460
Panesthia cribrata	AB036142	EF363274	KF372505	KF372452	KF372528	DQ874307
Panesthia heurni	AB036141		AB036193			AB036099
Panesthia lata	AB036171		AB193308			AB036125
Panesthia saussurii	AB036140		AB036192			AB036098
Panesthia sloanei	AB036172		AB193305			AB036126
Panesthia sp. 1 DJGI-2006	DQ874077		DQ874165	DQ874239		DQ874306
Panesthia transversa	AB036144		AB036196			AB036102
Panesthia tryoni tegminifera	AB036174		AB193306			AB036128
Panesthia tryoni tryoni	AB036175		AB193307			AB036129
Panesthiinae sp. FL-2014	KF372474	KF372490	KF372506	KF372453	KF372529	KF372549
Panurgica compressicollis	FJ806062	FJ806238	FJ806427	FJ806627	FJ802841	FJ806952
Panurgica fratercula	EF383276	EF383434	EF383595	EF383761	EF383915	EF384046.
Paracapritermes kraepelinii	DQ441786			DQ442002		DQ442214
Paradicta rotunda	EF363303	EF363275	EF363246	KF372454	KF372530	EF363223
Paragalepsus toganus	EF383289	EF383447	EF383608	EF383774	EF383928	EF384058
Paraleptophlebia vaciva	GQ118257	AY749759	AY749840	AY749922
Paramuzoa alsopi		KP986315	KP986237		KP986427
Paraoxypilus tasmaniensis	EF383164	EF383324	EF383484	EF383646	EF383808	AY491288
Paraoxypilus verreauxii	EF383154	EF383314	EF383474	EF383636	FJ802755	EF383950
Parapanesthia gigantea	AB036170		AB193304			AB036124
Parapanesthia pearsoni	AB036133		AB036185			AB036093
Parasphaeria boleiriana	EF363304	EF363276	EU253776	EU253817	EU253832	EU253872
Parasphendale sp. MN195	EF383255	EF383414	EF383574	EF383740	EF383896	EF384025
Parastagmatoptera sp. MN028	FJ805983	FJ806159	FJ806346	FJ806544	FJ802762	AY491294
Parastagmatoptera sp. MN125	FJ806022	FJ806197	FJ806384	FJ806583	FJ802801	FJ806911
Parastagmatoptera sp. MN151	EF383235	EF383395	EF383555	EF383718 and EF383719	EF383877	EF384005
Paratemnopteryx couloniana	DQ874079	KF372492	KF372508	KF372455	KF372531	DQ874308
Parathespis humbertiana	EF383297	EF383455	EF383616	EF383782	EF383936	EF384066
Paratropes sp.1	DQ874080		DQ874168			DQ874309
Parcoblatta pensylvanica	U17817	U17818			GU013646 and AY165718
Parrhinotermes aequalis		AF262586			AY553166	AF262604
Parrhinotermes microdentiformis	DQ441787			DQ442003		DQ442215
Parrhinotermes queenslandicus		AF262588			AY553165	AB005585
Parrhinotermes sp.My26		AB262485			AB262507	AB262479
Pelmatosilpha guyanae	EU253697	EU253734	EU253773	EU253819	EU253833	EU253873
Pericapritermes ceylonicus	DQ441789			DQ442005		DQ442217
Pericapritermes nigerianus	DQ441788			DQ442004		DQ442216
Pericapritermes nitobei	DQ441790	AB006583		DQ442006		DQ442218
Periplaneta americana	U17805	EF363277	EF363248	KP986376	AM114927	EF363225
Periplaneta australasiae	U17807	U17808	DQ874169	DQ874242	AM114928	DQ442219
Periplaneta brunnea	DQ874082	U17810	DQ874170		AM114930	DQ874311
Periplaneta fuliginosa	DQ874083	U17812	DQ874171		AB126004	DQ874312
Perisphaeriinae sp. 1 DJGI-2006	DQ874084		DQ874172	DQ874243		DQ874313
Perisphaerus flexicollis		KP986316		KP986377	KP986428	KP986442
Perisphaerus sp. 1 DJGI-2006	DQ874085		DQ874173	DQ874244
Petasodes sp PG25	KP986272	KP986317	KP986339	KP986385	KP986429	KP986443
Phoetalia pallida	DQ874086	U17816	DQ874174	KF372456	KF372532	DQ874314
Phortioeca nimbata	KF372477	EU367506	EU367510	KF372457	KF372533	KF372552
Phortioeca phoraspoides	U17820	U17819	DQ874175	DQ874246		DQ874315
Photina sp. MN295	FJ806095	FJ806268	FJ806462	FJ806662 and FJ806663	FJ802869	FJ806984
Phyllocrania paradoxa	EF383157	EF383317	EF383477	EF383639	EF383801	AY491277
Phyllothelys decipiens	FJ806120	FJ806300	FJ806496	FJ806698	FJ802898	FJ807016
Phyllothelys westwoodi	EF383197	EF383357	EF383517	EF383678	EF383840	EF383967
Phyllovates chlorophaea	EF383167	EF383327	EF383487	EF383649	EF383811	AY491292
Phyllovates cingulata	FJ806060	FJ806236	FJ806424	FJ806626	FJ802839	FJ806951
Planicapritermes planiceps	DQ441792			DQ442008		DQ442221
Plistospilota guineensis	EF383283	EF383441	EF383602	EF383768	EF383922	GU064727
Polyphaga aegyptiaca	U47669		DQ874177	DQ874248		DQ874317
Polyspilota aeruginosa	FJ806068	FJ806244	FJ806433	FJ806633	FJ802847	GU064728
Popa spurca	EF383227	EF383387	EF383547	EF383710	EF383870	EF383997
Popa undata	FJ806040	FJ806216	FJ806404	FJ806605 and FJ806606	FJ802818	FJ806931
Poroblatta surinamensis		KP986318	KP986238	KP986378
Porotermes quadricollis	DQ441794		DQ882642	DQ442010		DQ442222
Porotermes sp. IS74	EU253719	EU253757	EU253797	EU253678	EU253854
Postelectrotermes amplus	DQ441656		DQ882633	DQ441881		DQ442092
Postelectrotermes howa	EU253708	EU253748	EU253787	EU253823	EU253844	EU253883
Princisia vanwaerbeki	DQ874090		DQ874178			DQ874318
Proboscitermes sp.1	DQ441796			DQ442011		DQ442224
Procapritermes setiger	DQ441797			DQ442012		DQ442225
Procornitermes araujoi	EU253728	EU253766	EU253807	EU253686	EU253862	EU253902
Procryptotermes leewardensis	EU253709	EU253749	EU253788	EU253668	EU253845	EU253884
Procubitermes arboricola	DQ441798			DQ442013		DQ442226
Prohamitermes mirabilis	DQ441799			DQ442014		DQ442227
Prohierodula ornatipennis	EF383291	EF383449	EF383610	EF383776	EF383930	GU064729
Promirotermes cf. redundans	DQ441800			DQ442015		DQ442228
Promirotermes redundans	DQ441801			DQ442016		DQ442229
Prorhinotermes canalifrons	EU253713	EU253752	EU253791	EU253672	EU253849	EU253888
Prorhinotermes japonicus		AF262580			AY553157	AF262599
Prosopistoma wouterae		AY749810	AY749882	AY749991 and AY749992
Protermes minutus	DQ441802			DQ442017	AY127706	DQ442230
Psammotermes allocerus	DQ441803	AF262578	DQ882643	DQ442018	AY553158	DQ442231
Psammotermes voeltzkowi	DQ441804			DQ442019		DQ442232
Pseudacanthops sp. MN219	EF383271		EF383590	EF383756		EF384041
Pseudacanthotermes militaris	DQ441805		DQ882644	DQ442020		DQ442233
Pseudacanthotermes spiniger	EU253724	EF363258	EF363229	EU253824	EU253858	EU253897
Pseudoanaplectinia yumotoi		KP986319	KP986239	KP986379	KP986430
Pseudocreobotra occellata	EF383280	EF383438	EF383599	EF383765	EF383919	EF384049
Pseudocreobotra wahlbergii	DQ874091		DQ874179	DQ874249		DQ874319
Pseudoderopeltis sp.1	DQ874092		DQ874180	DQ874250		DQ874320
Pseudoglomeris sp. FL-2014		KF372494	KF372510	KF372438	KF372534	KF372553
Pseudoharpax ugandanus	EF383244	EF383403			EF383885	EF384014
Pseudomantis albofimbriata		FJ806285	FJ806481	FJ806683	FJ802884	FJ807002
Pseudomiopteryx guyanensis MN114	EF383219	EF383379	EF383539	EF383702	EF383862	EF383989
Pseudomops oblongata	DQ874095		DQ874183			DQ874323
Pseudomops sp.1	DQ874093		DQ874181			DQ874321
Pseudomops sp.2	DQ874094		DQ874182			DQ874322
Pseudophoraspis sp. nr. nebulosa	DQ874096		DQ874184	DQ874251		DQ874324
Pseudothespis meghalayensis	FJ806058	FJ806234	FJ806422	FJ806624	FJ802837	FJ806949
Pseudovates denticulata		FJ806283	FJ806479	FJ806681	FJ802882	FJ807000
Psychomantis borneensis	FJ806113	FJ806291	FJ806487	FJ806689	FJ802890	FJ807007
Pycnoscelus surinamensis	EF363306	EF363278	EF363249	KF372458	KF372535	DQ874325
Pyrgomantis jonesi	EF383273	EF383431	EF383592	EF383758	EF383912	EF384043
Pyrgomantis nasuta	FJ806047	FJ806223	FJ806411	FJ806613	FJ802825	FJ806938
Raptrix fusca	FJ806016	FJ806191	FJ806378	FJ806577	FJ802795
Raptrix perspicua	EF383247	EF383406	EF383566	EF383732	EF383888	EF384017
Raptrix sp. MN203	FJ806057	FJ806233	FJ806421	FJ806623	FJ802836	FJ806948
Reticulitermes arenicola	AY168214	AY168226				AY453589
Reticulitermes flaviceps	EU627779	EU627781				EU627783
Reticulitermes flavipes	EF363287	EF363259	EF363230		EF206316	EF363204
Reticulitermes grassei	DQ441808	DQ431062			AY027456	DQ442236
Reticulitermes hageni	EF206320	EF206320			EF206320	EF206320
Reticulitermes hesperus	DQ018969	DQ018974				DQ018962
Reticulitermes kanmonensis	AB036676	AB036675				EF016103
Reticulitermes miyatakei	AB036678	AB036677				AB109533
Reticulitermes okinawanus	AB036680	AB036679				AB109534
Reticulitermes santonensis	EU253714	EU253753	EU253792	EU253673	EU253850	EU253889
Reticulitermes speratus	D89830	AY553180	AB003921		AY553155	AB193238
Reticulitermes tibialis	AY168222	AY808129	AF423782			AY808094
Reticulitermes urbis		DQ866980			FJ381898	DQ866972
Reticulitermes virginicus	EF206318	EF206318	AF372450		EF206318	EF206318
Reticulitermes yaeyamanus	AB036682	AB036681				AB109535
Rhabdoblatta formosana	EF363307	EF363279	EF363250	KF372459	KF372536
Rhadinotermes coarctus	DQ441809			DQ442023		DQ442237
Rhinotermes marginalis	EU253715	EU253754	EU253793	EU253674	EU253851	EU253890
Rhodomantis sp MN307	FJ806106	FJ806278	FJ806474	FJ806676	FJ802877	FJ806995
Rhomantis moultoni MN106	EF383215	EF383375	EF383535	EF383698	EF383858	EF383985
Rhombodera basalis	FJ806132	FJ806315	FJ806511	FJ806714	FJ802913	FJ807031
Rhyparobia maderae	DQ874098	U17825	DQ874186	DQ874253		DQ874326
Rogermantis royi	FJ806100	FJ806273	FJ806467	FJ806669	FJ802872	FJ806989
Rothisilpha bouleti	KP986273	KP986320			KP986431
Rothisilpha latreillae	KP986274	KP986321		KP986380	KP986432
Rothisilpha najtae PG51	AJ870993			KP986381	KP986433
Ruptitermes sp. A	DQ441810			DQ442024		DQ442238
Salganea esakii	AB036146	AB036180	AB036198			AB007518
Salganea gressitti	AB036148		AB036200			AB007529
Salganea raggei	AB036149		AB036201			AB246052
Salganea taiwanensis ryukyuanus	AB036147	AB036181	AB036199			AB005459
Scabina antipodum	KP986275	KP986322	KP986340	KP986386	KP986434
Sceptuchus simplex	EF383214	EF383374	EF383534	EF383697	EF383857	EF383984
Schedorhinotermes lamanianus	DQ441811		DQ882645	DQ442025		DQ442239
Schedorhinotermes medioobscurus	DQ441812	AF262584		DQ442026		DQ442240
Schedorhinotermes putorius	DQ441813			DQ442027		DQ442241
Schedorhinotermes sp. IS65	EU253716	EU253755	EU253794	EU253675	EU253852	EU253891
Schedorinotermes sarawakensis		AF262583 (et DQ004486)			AY553168	AY553143
Schizocephala bicornis	EF383188	EF383348	EF383508	EF383669	EF383831	EF383958
Schultesia lampyridiformis	EF363308	EF363280	EF363251	KF372460	KF372537	DQ874327
Sclerophasma paresisensis	DQ241798	DQ241798	AY521862	AY521791	DQ241798
Serritermes serrifer		AF262577	AF220565		AY553161	AF220598
Shelfordella lateralis	U17830	U17829	DQ874114	DQ441882		DQ442093
Shelfordella sp	KP986276	KP986323	KP986341	KP986246	KP986435	KP986444
Sibylla dives	FJ806085		FJ806451	FJ806649	FJ802860	FJ806974
Sibylla operosa	EF383275	EF383433	EF383594	EF383760	EF383914	EF384045
Sibylla pretosia	EF383245	EF383404	EF383564	EF383730	EF383886	EF384015
Sinocapritermes mushae	AB006586	AB006585				AB109516
Speculitermes macrodentatus	DQ441814			DQ442028		DQ442242
Sphaerotermes sphaerothorax	DQ441815			DQ442029	AY127725	DQ442243
Sphodromantis lineola	EF383160	GU064683	EF383480	EF383642	EF383804	GU064721
Sphodromantis viridis	FJ805977	FJ806154	FJ806340	AY491223	FJ802756	GU064720
Sphodropoda moesta MN275	EF383303	EF383462	EF383622	EF383789	EF383943	EF384074
Spinitermes sp. EC1	DQ441816			DQ442030		DQ442244
Spinitermes trispinosus	DQ441817			DQ442031		DQ442245
Stagmatoptera sp. MN029	FJ805984	FJ806160	FJ806347	FJ806545	FJ802763	AY491295
Stagmatoptera sp. MN117	EF383220	EF383380	EF383540	EF383703	EF383863	EF383990
Stagmatoptera sp. MN274	EF383302	EF383461	EF383621	EF383788	EF383942	EF384073
Stagmomantis carolina	EF383165	EF383325	EF383485	EF383647	EF383809	AY491289
Stagmomantis limbata	EF383168	EF383328	EF383488	EF383650	EF383812	AY491297
Stagmomantis sp. MN027	FJ805982	FJ806158	FJ806345	FJ806543	FJ802761	AY491293
Stagmomantis sp. MN149	FJ806033	FJ806208	FJ806395	FJ806594	FJ802813	FJ806922
Stagmomantis sp. MN150	FJ806034	FJ806209	FJ806396	FJ806595	FJ802814	FJ806923
Stagmomantis sp. MN278	FJ806079	FJ806254	FJ806445	FJ806643	FJ802856	FJ806968
Stagmomantis sp. MN279	FJ806080	FJ806255	FJ806446	FJ806644	FJ802857	FJ806969
Stagmomantis vicina	FJ805981	FJ806157	FJ806344	FJ806542	FJ802760	AY491290
Statilia apicalis	FJ805995	FJ806171	FJ806357	FJ806556	FJ802774	AY491313
Statilia maculata	FJ806134	FJ806317	FJ806513	FJ806717	FJ802915	FJ807032
Statilia nemoralis	FJ806002	FJ806177	FJ806364	FJ806563	FJ802781	FJ806891
Statilia sp. MN255	FJ806070	FJ806246	FJ806435	FJ806635	FJ802849	FJ806960
Stenomantis novaeguineae	FJ805990	FJ806166	FJ806352	AY491246	FJ802769	AY491303
Stenophylla lobivertex	EF383270	EF383429	EF383589	EF383755	EF383910	EF384040
Stenopyga ziela	EF383282	EF383440	EF383601	EF383767	EF383921	EF384051
Stenotoxodera porioni	EF383206	EF383366	EF383526	EF383689	EF383849	EF383976
Stolotermes brunneicornis	EU253720		EU253798	EU253679
Supella longipalpa	EF363309	EF383307	FJ806327	EU253814	EU253834 and FJ802748	EF363224
Symploce pallens	U17831	U17832	DQ874188	DQ874255		DQ874328
Synacanthotermes heterodon	DQ441821			DQ442034	AY127726	DQ442248
Syntermes grandis		EU253767	EU253808	EU253687	EU253863	EU253903
Syntermes nr. longiceps	DQ441820			DQ442033		DQ442247
Tamolanica tamolana	EF383163	EF383323	EF383483	AY491230	EF383807	GU064723
Tarachina occidentalis	EF383284	EF383442	EF383603	EF383769	EF383923	EF384053
Tarachina sp. MN140	FJ806032	FJ806207	FJ806394	FJ806593	FJ802811	FJ806921
Tarachodes afzelii	FJ806039	FJ806214	FJ806403	FJ806604	FJ802817	FJ806929
Tarachodes dissimulator	FJ806063	FJ806239	FJ806428	FJ806628	FJ802842	FJ806953
Tarachodes sp. MN134	FJ806028	FJ806203	FJ806390	FJ806589	FJ802807	FJ806917
Tarachodula pantherina		FJ806280	FJ806476	FJ806678	FJ802879	FJ806997
Tarachomantis caldwellii		FJ806281	FJ806477	FJ806679	FJ802880	FJ806998
Taumantis ehrmannii	EF383240		EF383560	EF383725	EF383881	EF384010
Temnopteryx sp.1	DQ874101		DQ874189	DQ874256		DQ874329
Tenodera aridifolia	FJ805974	AY491097	FJ806336	FJ806534		AY491271
Tenodera costalis	EF383166	EF383326	EF383486	EF383648		AY491291
Tenodera sinensis	DQ874102		DQ874190	DQ874257		DQ874330
Termes comis	DQ441823			DQ442036		DQ442250
Termes fatalis	DQ441824		DQ882646	DQ442037		DQ442251
Termes group sp.A	DQ441822			DQ442035		DQ442249
Termes hispaniolae	EU253733	EU253771	EU253811	EU253691	EU253868	FJ806886
Termes hospes	DQ441825			DQ442038		DQ442252
Termitogeton planus	DQ441826	AF262579		DQ442039	AY553159	DQ442253
Termitogeton sp. IS192		EU253772	EU253812	EU253692		EU253906
Thanatophyllum akinetum	KF372478	EU367507	KF372511	KF372439 and EU367514	KF372538
Theopompella chopardi	EF383279	EF383437	EF383598	EF383764	EF383918
Theopropus elegans MN166	EF383241	EF383400	EF383561	FJ806571	EF383882	EF384011
Therea petiveriana	U47667	EF363282	EF363253	EU253818	EU253835	EU253874
Therea sp.1	DQ874103		DQ874191	DQ874258
Thesprotia graminis	EF383182	EF383342	EF383502	EF383662	EF383826	EF383952
Thesprotia macilenta		FJ806284	FJ806480	FJ806682	FJ802883	FJ807001
Thesprotia sp. MN121	EF383222	EF383382	EF383542	EF383705	EF383865	EF383992
Thesprotiella peruana	FJ806076	FJ806251	FJ806441	FJ806640	FJ802854	FJ806965
Thesprotiella sp. MN252	EF383293	EF383451	EF383612	EF383778	EF383932	EF384062
Thoracotermes macrothorax	DQ441827			DQ442040		DQ442254
Thrinaconyx fumosus	FJ805994	FJ806170	FJ806356	FJ806555	FJ802773	FJ806887
Thrinaconyx kirschianus MN216	EF383268	EF383427	EF383587	EF383753	EF383908	EF384038
Timema knulli	EF623439	EF623272	AF423806	AY125302	AF410142
Tivia sp.1	DQ874104		DQ874192	DQ874259
Toxoderopsis taurus	EF383190	EF383350	EF383510	EF383671	EF383833	EF383960
Tribonium sp PG2	KP986277		KP986342	KP986382	KP986436	KP986445
Trichoblatta pygmaea	AB036152	AB036182	AB036205			AB036106
Trinervitermes geminatus	DQ441829			DQ442042		DQ442256
Trinervitermes rapulum	DQ441830			DQ442043		DQ442257
Trinervitermes trinervoides	DQ441828			DQ442041		DQ442255
Tropidomantis tenera MN212	FJ806059	FJ806235	FJ806423	FJ806625	FJ802838	FJ806950
Tryonicus parvus	KP986278	KP986324	KP986343	KP986387	KP986437
Tuberculitermes bycanistes	DQ441831			DQ442044		DQ442258
Tumulitermes apiocephalus	DQ441832			DQ442045		DQ442259
Tumulitermes hastilis	DQ441833	EF079006		DQ442046		DQ442260
Tumulitermes pastinator	DQ441834	EF079004		DQ442047		DQ442261
Tumulitermes westraliensis	DQ441835		DQ882647	DQ442048		DQ442262
Tylomantis sp. MN047	EF383175	EF383335	EF383495	EF383656	EF383819	AY491312
Tyrannophasma gladiator	DQ457230	DQ457266 (et DQ890285)	AY521863	AY521792	DQ890216	DQ457369
Unguitermes acutifrons	DQ441836			DQ442049		DQ442263
Vates pectinacornis	EF383159	EF383319	EF383479	EF383641	EF383803	AY491280
Vates sp. MN118	FJ806019	FJ806194	FJ806381	FJ806580	FJ802798	FJ806908
Vates sp. MN119	FJ806020	FJ806195	FJ806382	FJ806581	FJ802799	FJ806909
Vates sp. MN128	FJ806024	FJ806199	FJ806386	FJ806585	FJ802803	FJ806913
Velocitermes sp.	EU253729	EU253768	EU253696	EU253826	EU253864
Verrucositermes tuberosus	DQ441839			DQ442051		DQ442265
Xanthomantis mantispoides	EF383210	EF383370	FJ806502	FJ806704	FJ802904	EF383980
Xestoblatta cavicola	KF372479	KF372496	KF372512	KF372444	KF372539	KF372554
Xestoblatta sp.1	DQ874105		DQ874193			DQ874332
Xylochomitermes occidualis	DQ441840			DQ442052		DQ442266
Xystropeltis sp. MN268	EF383299	EF383459	FJ806440	EF383786		EF384070
Yersinia mexicana MN273	EF383301	EF383460	EF383620	EF383787	EF383941	EF384072
Zelandoperla agnetis	EF623316	EF623157	EF622703	EF622860	GQ414594
Zetobora sp. G10	EF363311	EF363283	EF363254	KF372461	KF372540	EF363210
Zootermopsis angusticollis	DQ441841	U50778	AY859615			DQ442267
Zootermopsis nevadensis	EU253721	EU253758	EU253799	EU253680	EU253855	EU253894
